# Supplementary material for: APOBEC-mediated mutagenesis is a favorable predictor of prognosis and immunotherapy for bladder cancer patients: evidence from pan-cancer analysis and multiple databases
Source: Theranostics. 2022 May 16;12(9):4181–99. doi: 10.7150/thno.73235 (PMC9169361; doi:10.7150/thno.73235)
Supplement: Supplementary file 2 — Supplementary table 1. [file thnov12p4181s2.xlsx]

## Sheet: pan.AMES
sample.IDs	APOBEC_Enrichment_Score	Cancer_Type
TCGA-OR-A5J1-01A	1.38462	ACC
TCGA-OR-A5J2-01A	0.770677	ACC
TCGA-OR-A5J3-01A	0	ACC
TCGA-OR-A5J4-01A	1.99874	ACC
TCGA-OR-A5J5-01A	0	ACC
TCGA-OR-A5J6-01A	2.05	ACC
TCGA-OR-A5J7-01A	1.39181	ACC
TCGA-OR-A5J8-01A	0.311743	ACC
TCGA-OR-A5J9-01A	1.31639	ACC
TCGA-OR-A5JA-01A	1.56401	ACC
TCGA-OR-A5JB-01A	2.91941	ACC
TCGA-OR-A5JC-01A	1.29032	ACC
TCGA-OR-A5JD-01A	0.501488	ACC
TCGA-OR-A5JE-01A	1.28645	ACC
TCGA-OR-A5JF-01A	1.14177	ACC
TCGA-OR-A5JG-01A	0.957764	ACC
TCGA-OR-A5JH-01A	0	ACC
TCGA-OR-A5JI-01A	1.69231	ACC
TCGA-OR-A5JJ-01A	1.27755	ACC
TCGA-OR-A5JK-01A	3.55769	ACC
TCGA-OR-A5JL-01A	0	ACC
TCGA-OR-A5JM-01A	2.21488	ACC
TCGA-OR-A5JO-01A	1.625	ACC
TCGA-OR-A5JP-01A	1.32633	ACC
TCGA-OR-A5JQ-01A	0	ACC
TCGA-OR-A5JR-01A	0	ACC
TCGA-OR-A5JS-01A	2.0812	ACC
TCGA-OR-A5JT-01A	1.06173	ACC
TCGA-OR-A5JU-01A	0	ACC
TCGA-OR-A5JV-01A	0	ACC
TCGA-OR-A5JW-01A	1.27413	ACC
TCGA-OR-A5JX-01A	1.78947	ACC
TCGA-OR-A5JY-01A	1.97656	ACC
TCGA-OR-A5JZ-01A	0.95935	ACC
TCGA-OR-A5K0-01A	1.64706	ACC
TCGA-OR-A5K1-01A	0	ACC
TCGA-OR-A5K2-01A	0.911468	ACC
TCGA-OR-A5K3-01A	0	ACC
TCGA-OR-A5K4-01A	0.208722	ACC
TCGA-OR-A5K5-01A	1.84367	ACC
TCGA-OR-A5K6-01A	1.78708	ACC
TCGA-OR-A5K8-01A	1.98529	ACC
TCGA-OR-A5K9-01A	2.02531	ACC
TCGA-OR-A5KB-01A	1.42305	ACC
TCGA-OR-A5KO-01A	1.49474	ACC
TCGA-OR-A5KP-01A	0.967262	ACC
TCGA-OR-A5KQ-01A	1.14035	ACC
TCGA-OR-A5KS-01A	1.79388	ACC
TCGA-OR-A5KT-01A	0.986413	ACC
TCGA-OR-A5KU-01A	0.32735	ACC
TCGA-OR-A5KV-01A	1.15714	ACC
TCGA-OR-A5KW-01A	0.512698	ACC
TCGA-OR-A5KX-01A	1.2309	ACC
TCGA-OR-A5KY-01A	1.42128	ACC
TCGA-OR-A5KZ-01A	0.57963	ACC
TCGA-OR-A5L1-01A	0	ACC
TCGA-OR-A5L2-01A	1.39388	ACC
TCGA-OR-A5L3-01A	0.725146	ACC
TCGA-OR-A5L4-01A	3.25855	ACC
TCGA-OR-A5L5-01A	0	ACC
TCGA-OR-A5L6-01A	0.313433	ACC
TCGA-OR-A5L8-01A	0.794444	ACC
TCGA-OR-A5L9-01A	0	ACC
TCGA-OR-A5LA-01A	4.75	ACC
TCGA-OR-A5LB-01A	0.250222	ACC
TCGA-OR-A5LC-01A	1.32143	ACC
TCGA-OR-A5LD-01A	1.41944	ACC
TCGA-OR-A5LE-01A	1.57937	ACC
TCGA-OR-A5LF-01A	1.27473	ACC
TCGA-OR-A5LG-01A	2.96667	ACC
TCGA-OR-A5LH-01A	0	ACC
TCGA-OR-A5LI-01A	0.723032	ACC
TCGA-OR-A5LJ-01A	0.249423	ACC
TCGA-OR-A5LK-01A	0.523923	ACC
TCGA-OR-A5LL-01A	0.904732	ACC
TCGA-OR-A5LM-01A	0.783951	ACC
TCGA-OR-A5LN-01A	0.664062	ACC
TCGA-OR-A5LO-01A	2.76664	ACC
TCGA-OR-A5LP-01A	0	ACC
TCGA-OR-A5LR-01A	0	ACC
TCGA-OR-A5LS-01A	2.16541	ACC
TCGA-OR-A5LT-01A	0	ACC
TCGA-OU-A5PI-01A	1.85343	ACC
TCGA-P6-A5OF-01A	1.20301	ACC
TCGA-P6-A5OG-01A	2.33056	ACC
TCGA-P6-A5OH-01A	1.31759	ACC
TCGA-PA-A5YG-01A	0	ACC
TCGA-PK-A5H8-01A	2.6	ACC
TCGA-PK-A5H9-01A	1.76923	ACC
TCGA-PK-A5HA-01A	1.97253	ACC
TCGA-PK-A5HB-01A	1.28745	ACC
TCGA-PK-A5HC-01A	2.99336	ACC
TCGA-2F-A9KO-01A	3.93424	BLCA
TCGA-2F-A9KP-01A	2.93601	BLCA
TCGA-2F-A9KQ-01A	2.07452	BLCA
TCGA-2F-A9KR-01A	3.35604	BLCA
TCGA-2F-A9KT-01A	3.88035	BLCA
TCGA-2F-A9KW-01A	2.22839	BLCA
TCGA-4Z-AA7M-01A	3.66722	BLCA
TCGA-4Z-AA7N-01A	3.04762	BLCA
TCGA-4Z-AA7O-01A	2.88005	BLCA
TCGA-4Z-AA7Q-01A	3.67488	BLCA
TCGA-4Z-AA7R-01A	3.92083	BLCA
TCGA-4Z-AA7S-01A	0.757219	BLCA
TCGA-4Z-AA7W-01A	4.05269	BLCA
TCGA-4Z-AA7Y-01A	3.84624	BLCA
TCGA-4Z-AA80-01A	3.47056	BLCA
TCGA-4Z-AA81-01A	3.76972	BLCA
TCGA-4Z-AA82-01A	2.4087	BLCA
TCGA-4Z-AA83-01A	2.6985	BLCA
TCGA-4Z-AA84-01A	3.53772	BLCA
TCGA-4Z-AA86-01A	3.89929	BLCA
TCGA-4Z-AA87-01A	3.54328	BLCA
TCGA-4Z-AA89-01A	3.78272	BLCA
TCGA-5N-A9KI-01A	2.54967	BLCA
TCGA-5N-A9KM-01A	1.52403	BLCA
TCGA-BL-A0C8-01A	2.85873	BLCA
TCGA-BL-A13I-01A	3.083	BLCA
TCGA-BL-A13J-01A	3.70023	BLCA
TCGA-BL-A3JM-01A	3.54282	BLCA
TCGA-BL-A5ZZ-01A	3.18888	BLCA
TCGA-BT-A0S7-01A	0.667099	BLCA
TCGA-BT-A0YX-01A	3.96463	BLCA
TCGA-BT-A20J-01A	3.864	BLCA
TCGA-BT-A20N-01A	3.29168	BLCA
TCGA-BT-A20O-01A	2.57177	BLCA
TCGA-BT-A20P-01A	3.063	BLCA
TCGA-BT-A20Q-01A	3.24573	BLCA
TCGA-BT-A20R-01A	3.67312	BLCA
TCGA-BT-A20T-01A	3.87607	BLCA
TCGA-BT-A20U-01A	3.28857	BLCA
TCGA-BT-A20V-01A	2.26558	BLCA
TCGA-BT-A20W-01A	2.87657	BLCA
TCGA-BT-A20X-01A	2.71683	BLCA
TCGA-BT-A2LA-01A	3.02534	BLCA
TCGA-BT-A2LB-01A	3.4013	BLCA
TCGA-BT-A2LD-01A	2.45538	BLCA
TCGA-BT-A3PH-01A	3.84447	BLCA
TCGA-BT-A3PJ-01A	3.52427	BLCA
TCGA-BT-A3PK-01A	2.30173	BLCA
TCGA-BT-A42B-01A	1.56173	BLCA
TCGA-BT-A42C-01A	3.34011	BLCA
TCGA-BT-A42E-01A	3.29748	BLCA
TCGA-BT-A42F-01A	3.81203	BLCA
TCGA-C4-A0EZ-01A	2.41608	BLCA
TCGA-C4-A0F0-01A	2.062	BLCA
TCGA-C4-A0F1-01A	3.24858	BLCA
TCGA-C4-A0F6-01A	3.67819	BLCA
TCGA-C4-A0F7-01A	2.11611	BLCA
TCGA-CF-A1HR-01A	3.72722	BLCA
TCGA-CF-A1HS-01A	3.4581	BLCA
TCGA-CF-A27C-01A	3.49081	BLCA
TCGA-CF-A3MF-01A	1.00767	BLCA
TCGA-CF-A3MG-01A	3.98304	BLCA
TCGA-CF-A3MH-01A	2.92941	BLCA
TCGA-CF-A3MI-01A	3.34012	BLCA
TCGA-CF-A47S-01A	0.863095	BLCA
TCGA-CF-A47T-01A	0.563307	BLCA
TCGA-CF-A47V-01A	2.56333	BLCA
TCGA-CF-A47W-01A	1.1876	BLCA
TCGA-CF-A47X-01A	3.76108	BLCA
TCGA-CF-A47Y-01A	2.83818	BLCA
TCGA-CF-A5U8-01A	0.674487	BLCA
TCGA-CF-A5UA-01A	2.38041	BLCA
TCGA-CF-A7I0-01A	2.80556	BLCA
TCGA-CF-A8HX-01A	3.74447	BLCA
TCGA-CF-A8HY-01A	3.10626	BLCA
TCGA-CF-A9FF-01A	3.74175	BLCA
TCGA-CF-A9FH-01A	0.846154	BLCA
TCGA-CF-A9FL-01A	0.489168	BLCA
TCGA-CF-A9FM-01A	0.53762	BLCA
TCGA-CU-A0YN-01A	1.42118	BLCA
TCGA-CU-A0YO-01A	3.08879	BLCA
TCGA-CU-A0YR-01A	1.31059	BLCA
TCGA-CU-A3KJ-01A	3.85547	BLCA
TCGA-CU-A3QU-01A	2.80196	BLCA
TCGA-CU-A3YL-01A	3.59332	BLCA
TCGA-CU-A5W6-01A	4.01129	BLCA
TCGA-CU-A72E-01A	3.66612	BLCA
TCGA-DK-A1A3-01A	3.50865	BLCA
TCGA-DK-A1A5-01A	3.90152	BLCA
TCGA-DK-A1A6-01A	3.72747	BLCA
TCGA-DK-A1A7-01A	1.73979	BLCA
TCGA-DK-A1AA-01A	2.12016	BLCA
TCGA-DK-A1AB-01A	3.88689	BLCA
TCGA-DK-A1AC-01A	4.02097	BLCA
TCGA-DK-A1AD-01A	2.8809	BLCA
TCGA-DK-A1AE-01A	3.56014	BLCA
TCGA-DK-A1AF-01A	3.84524	BLCA
TCGA-DK-A1AG-01A	3.68003	BLCA
TCGA-DK-A2HX-01A	2.86414	BLCA
TCGA-DK-A2I1-01A	3.81421	BLCA
TCGA-DK-A2I2-01A	2.89773	BLCA
TCGA-DK-A2I4-01A	4.46222	BLCA
TCGA-DK-A2I6-01A	2.96906	BLCA
TCGA-DK-A3IK-01A	2.77535	BLCA
TCGA-DK-A3IL-01A	1.35498	BLCA
TCGA-DK-A3IM-01A	0.73154	BLCA
TCGA-DK-A3IN-01A	3.84267	BLCA
TCGA-DK-A3IQ-01A	3.85551	BLCA
TCGA-DK-A3IS-01A	3.95039	BLCA
TCGA-DK-A3IT-01A	3.98726	BLCA
TCGA-DK-A3IU-01A	3.72493	BLCA
TCGA-DK-A3IV-01A	3.10288	BLCA
TCGA-DK-A3WW-01A	4.08054	BLCA
TCGA-DK-A3WX-01A	2.63762	BLCA
TCGA-DK-A3WY-01A	0	BLCA
TCGA-DK-A3X1-01A	3.95137	BLCA
TCGA-DK-A3X2-01A	2.40406	BLCA
TCGA-DK-A6AV-01A	3.79546	BLCA
TCGA-DK-A6AW-01A	0.699319	BLCA
TCGA-DK-A6B0-01A	1.74	BLCA
TCGA-DK-A6B1-01A	3.08715	BLCA
TCGA-DK-A6B2-01A	2.78878	BLCA
TCGA-DK-A6B5-01A	3.35128	BLCA
TCGA-DK-A6B6-01A	4.04881	BLCA
TCGA-DK-AA6L-01A	3.76658	BLCA
TCGA-DK-AA6M-01A	1.7822	BLCA
TCGA-DK-AA6P-01A	3.59993	BLCA
TCGA-DK-AA6Q-01A	3.07634	BLCA
TCGA-DK-AA6R-01A	2.84704	BLCA
TCGA-DK-AA6S-01A	3.8536	BLCA
TCGA-DK-AA6T-01A	1.41965	BLCA
TCGA-DK-AA6U-01A	3.06233	BLCA
TCGA-DK-AA6W-01A	3.89524	BLCA
TCGA-DK-AA6X-01A	3.57887	BLCA
TCGA-DK-AA71-01A	3.98999	BLCA
TCGA-DK-AA74-01A	3.41488	BLCA
TCGA-DK-AA75-01A	3.71859	BLCA
TCGA-DK-AA76-01A	3.56463	BLCA
TCGA-DK-AA77-01A	1.9936	BLCA
TCGA-E5-A2PC-01A	2.45749	BLCA
TCGA-E5-A4TZ-01A	3.33293	BLCA
TCGA-E5-A4U1-01A	3.74218	BLCA
TCGA-E7-A3X6-01A	4.24228	BLCA
TCGA-E7-A3Y1-01A	1.30235	BLCA
TCGA-E7-A4IJ-01A	3.75595	BLCA
TCGA-E7-A4XJ-01A	0.478723	BLCA
TCGA-E7-A519-01A	2.33512	BLCA
TCGA-E7-A541-01A	3.59217	BLCA
TCGA-E7-A5KE-01A	2.75866	BLCA
TCGA-E7-A5KF-01A	3.96239	BLCA
TCGA-E7-A677-01A	1.58626	BLCA
TCGA-E7-A678-01A	1.25185	BLCA
TCGA-E7-A6MD-01A	3.85351	BLCA
TCGA-E7-A6ME-01A	1.26176	BLCA
TCGA-E7-A6MF-01A	4.09554	BLCA
TCGA-E7-A7DU-01A	3.82502	BLCA
TCGA-E7-A7DV-01A	3.77926	BLCA
TCGA-E7-A7PW-01A	3.51075	BLCA
TCGA-E7-A7XN-01A	3.97006	BLCA
TCGA-E7-A85H-01A	1.95877	BLCA
TCGA-E7-A8O7-01A	1.99621	BLCA
TCGA-E7-A8O8-01A	2.35943	BLCA
TCGA-E7-A97P-01A	1.81157	BLCA
TCGA-E7-A97Q-01A	2.40372	BLCA
TCGA-FD-A3B3-01A	3.41484	BLCA
TCGA-FD-A3B4-01A	0.850816	BLCA
TCGA-FD-A3B5-01A	3.35803	BLCA
TCGA-FD-A3B6-01A	3.17609	BLCA
TCGA-FD-A3B7-01A	2.15934	BLCA
TCGA-FD-A3B8-01A	4.64286	BLCA
TCGA-FD-A3N5-01A	1.20405	BLCA
TCGA-FD-A3N6-01A	2.2219	BLCA
TCGA-FD-A3NA-01A	3.62651	BLCA
TCGA-FD-A3SJ-01A	3.32008	BLCA
TCGA-FD-A3SL-01A	2.20643	BLCA
TCGA-FD-A3SM-01A	3.7958	BLCA
TCGA-FD-A3SN-01A	3.50756	BLCA
TCGA-FD-A3SO-01A	3.68051	BLCA
TCGA-FD-A3SP-01A	2.82546	BLCA
TCGA-FD-A3SQ-01A	2.51011	BLCA
TCGA-FD-A3SR-01A	2.55862	BLCA
TCGA-FD-A3SS-01A	4.04712	BLCA
TCGA-FD-A43N-01A	3.31548	BLCA
TCGA-FD-A43P-01A	3.63501	BLCA
TCGA-FD-A43U-01A	1.84508	BLCA
TCGA-FD-A43X-01A	3.73353	BLCA
TCGA-FD-A43Y-01A	1.58176	BLCA
TCGA-FD-A5BR-01A	1.85578	BLCA
TCGA-FD-A5BS-01A	2.5	BLCA
TCGA-FD-A5BT-01A	3.65038	BLCA
TCGA-FD-A5BU-01A	1.75972	BLCA
TCGA-FD-A5BV-01A	1.38209	BLCA
TCGA-FD-A5BX-01A	4.18022	BLCA
TCGA-FD-A5BY-01A	3.1254	BLCA
TCGA-FD-A5BZ-01A	3.67055	BLCA
TCGA-FD-A5C0-01A	1.93778	BLCA
TCGA-FD-A5C1-01A	3.59615	BLCA
TCGA-FD-A62N-01A	1.40775	BLCA
TCGA-FD-A62O-01A	3.36329	BLCA
TCGA-FD-A62P-01A	4.15277	BLCA
TCGA-FD-A62S-01A	1.80079	BLCA
TCGA-FD-A6TA-01A	3.85667	BLCA
TCGA-FD-A6TB-01A	3.8834	BLCA
TCGA-FD-A6TC-01A	3.98792	BLCA
TCGA-FD-A6TD-01A	3.11015	BLCA
TCGA-FD-A6TE-01A	3.78097	BLCA
TCGA-FD-A6TF-01A	3.15831	BLCA
TCGA-FD-A6TG-01A	3.10406	BLCA
TCGA-FD-A6TH-01A	3.02177	BLCA
TCGA-FD-A6TI-01A	0.85528	BLCA
TCGA-FD-A6TK-01A	3.06362	BLCA
TCGA-FJ-A3Z7-01A	3.47424	BLCA
TCGA-FJ-A3Z9-01A	2.01518	BLCA
TCGA-FJ-A3ZE-01A	1.41567	BLCA
TCGA-FJ-A3ZF-01A	3.1177	BLCA
TCGA-FJ-A871-01A	1.1798	BLCA
TCGA-FT-A3EE-01A	2.88035	BLCA
TCGA-FT-A61P-01A	2.48781	BLCA
TCGA-G2-A2EC-01A	3.70292	BLCA
TCGA-G2-A2EF-01A	4.0786	BLCA
TCGA-G2-A2EJ-01A	3.44788	BLCA
TCGA-G2-A2EK-01A	3.26492	BLCA
TCGA-G2-A2EL-01A	3.5027	BLCA
TCGA-G2-A2EO-01A	4.1638	BLCA
TCGA-G2-A2ES-01A	3.13997	BLCA
TCGA-G2-A3IB-01A	2.73351	BLCA
TCGA-G2-A3IE-01A	3.79592	BLCA
TCGA-G2-A3VY-01A	3.85169	BLCA
TCGA-G2-AA3B-01A	4.09605	BLCA
TCGA-G2-AA3C-01A	3.58273	BLCA
TCGA-G2-AA3D-01A	3.79048	BLCA
TCGA-G2-AA3F-01A	2.45637	BLCA
TCGA-GC-A3BM-01A	2.48955	BLCA
TCGA-GC-A3I6-01A	3.5042	BLCA
TCGA-GC-A3OO-01A	3.62199	BLCA
TCGA-GC-A3RB-01A	3.52879	BLCA
TCGA-GC-A3RC-01A	2.90988	BLCA
TCGA-GC-A3RD-01A	3.37922	BLCA
TCGA-GC-A3WC-01A	3.14029	BLCA
TCGA-GC-A3YS-01A	3.44276	BLCA
TCGA-GC-A4ZW-01A	3.77225	BLCA
TCGA-GC-A6I1-01A	3.76845	BLCA
TCGA-GC-A6I3-01A	3.1041	BLCA
TCGA-GD-A2C5-01A	3.56508	BLCA
TCGA-GD-A3OP-01A	3.61288	BLCA
TCGA-GD-A3OQ-01A	2.96356	BLCA
TCGA-GD-A3OS-01A	2.47226	BLCA
TCGA-GD-A6C6-01A	3.73077	BLCA
TCGA-GD-A76B-01A	3.38356	BLCA
TCGA-GU-A42P-01A	3.60498	BLCA
TCGA-GU-A42Q-01A	3.75449	BLCA
TCGA-GU-A42R-01A	3.49421	BLCA
TCGA-GU-A762-01A	2.22098	BLCA
TCGA-GU-A763-01A	2.64437	BLCA
TCGA-GU-A764-01A	3.68954	BLCA
TCGA-GU-A766-01A	3.67599	BLCA
TCGA-GU-A767-01A	2.71545	BLCA
TCGA-GU-AATO-01A	3.91587	BLCA
TCGA-GU-AATP-01A	3.88737	BLCA
TCGA-GU-AATQ-01A	3.63395	BLCA
TCGA-GV-A3JV-01A	1.96911	BLCA
TCGA-GV-A3JW-01A	2.86879	BLCA
TCGA-GV-A3JX-01A	3.53782	BLCA
TCGA-GV-A3JZ-01A	3.88031	BLCA
TCGA-GV-A3QF-01A	2.09162	BLCA
TCGA-GV-A3QG-01A	2.31608	BLCA
TCGA-GV-A3QH-01A	3.42022	BLCA
TCGA-GV-A3QI-01A	2.43134	BLCA
TCGA-GV-A3QK-01B	3.02856	BLCA
TCGA-GV-A40E-01A	2.99271	BLCA
TCGA-GV-A40G-01A	2.54929	BLCA
TCGA-GV-A6ZA-01A	3.75525	BLCA
TCGA-H4-A2HO-01A	2.88889	BLCA
TCGA-H4-A2HQ-01A	3.74531	BLCA
TCGA-HQ-A2OE-01A	2.88831	BLCA
TCGA-HQ-A2OF-01A	1.26772	BLCA
TCGA-HQ-A5ND-01A	2.01982	BLCA
TCGA-HQ-A5NE-01A	3.98906	BLCA
TCGA-K4-A3WS-01A	2.9887	BLCA
TCGA-K4-A3WU-01B	4.19497	BLCA
TCGA-K4-A3WV-01A	1.10652	BLCA
TCGA-K4-A4AB-01B	2.18814	BLCA
TCGA-K4-A4AC-01A	3.17364	BLCA
TCGA-K4-A54R-01A	4.04963	BLCA
TCGA-K4-A5RH-01A	3.0848	BLCA
TCGA-K4-A5RI-01A	2.83945	BLCA
TCGA-K4-A5RJ-01A	3.8758	BLCA
TCGA-K4-A6FZ-01A	3.73017	BLCA
TCGA-K4-A6MB-01A	3.6337	BLCA
TCGA-K4-A83P-01A	3.30358	BLCA
TCGA-K4-AAQO-01A	3.39177	BLCA
TCGA-KQ-A41N-01A	1.9822	BLCA
TCGA-KQ-A41O-01A	3.78406	BLCA
TCGA-KQ-A41P-01A	3.90825	BLCA
TCGA-KQ-A41Q-01A	2.87009	BLCA
TCGA-KQ-A41R-01A	3.40489	BLCA
TCGA-KQ-A41S-01A	3.63753	BLCA
TCGA-LC-A66R-01A	3.01804	BLCA
TCGA-LT-A5Z6-01A	4.25765	BLCA
TCGA-LT-A8JT-01A	2.87101	BLCA
TCGA-MV-A51V-01A	3.97512	BLCA
TCGA-PQ-A6FI-01A	3.36099	BLCA
TCGA-PQ-A6FN-01A	2.48077	BLCA
TCGA-R3-A69X-01A	3.74846	BLCA
TCGA-S5-A6DX-01A	4.08447	BLCA
TCGA-S5-AA26-01A	3.8974	BLCA
TCGA-SY-A9G0-01A	3.11316	BLCA
TCGA-SY-A9G5-01A	4.05205	BLCA
TCGA-UY-A78K-01A	2.90996	BLCA
TCGA-UY-A78L-01A	3.69231	BLCA
TCGA-UY-A78M-01A	3.78011	BLCA
TCGA-UY-A78N-01A	1.34816	BLCA
TCGA-UY-A78O-01A	3.09431	BLCA
TCGA-UY-A78P-01A	3.88359	BLCA
TCGA-UY-A8OB-01A	2.805	BLCA
TCGA-UY-A8OC-01A	3.22307	BLCA
TCGA-UY-A8OD-01A	2.66725	BLCA
TCGA-UY-A9PA-01A	2.80287	BLCA
TCGA-UY-A9PB-01A	3.46576	BLCA
TCGA-UY-A9PD-01A	2.61485	BLCA
TCGA-UY-A9PE-01A	3.03703	BLCA
TCGA-UY-A9PF-01A	3.97066	BLCA
TCGA-UY-A9PH-01A	3.79924	BLCA
TCGA-XF-A8HB-01A	1.79698	BLCA
TCGA-XF-A8HC-01A	2.98329	BLCA
TCGA-XF-A8HD-01A	3.79278	BLCA
TCGA-XF-A8HE-01A	3.68852	BLCA
TCGA-XF-A8HF-01A	2.60604	BLCA
TCGA-XF-A8HG-01A	3.23194	BLCA
TCGA-XF-A8HH-01A	3.18113	BLCA
TCGA-XF-A8HI-01A	3.27889	BLCA
TCGA-XF-A9SG-01A	3.1853	BLCA
TCGA-XF-A9SH-01A	3.79915	BLCA
TCGA-XF-A9SI-01A	3.99173	BLCA
TCGA-XF-A9SJ-01A	3.77914	BLCA
TCGA-XF-A9SK-01A	3.50947	BLCA
TCGA-XF-A9SL-01A	4.72454	BLCA
TCGA-XF-A9SM-01A	4.23065	BLCA
TCGA-XF-A9SP-01A	3.40073	BLCA
TCGA-XF-A9ST-01A	2.98559	BLCA
TCGA-XF-A9SU-01A	2.15361	BLCA
TCGA-XF-A9SV-01A	1.96517	BLCA
TCGA-XF-A9SW-01A	2.92683	BLCA
TCGA-XF-A9SX-01A	1.75683	BLCA
TCGA-XF-A9SY-01A	3.17032	BLCA
TCGA-XF-A9SZ-01A	3.11853	BLCA
TCGA-XF-A9T0-01A	3.62208	BLCA
TCGA-XF-A9T2-01A	3.7645	BLCA
TCGA-XF-A9T3-01A	2.15655	BLCA
TCGA-XF-A9T4-01A	2.56159	BLCA
TCGA-XF-A9T5-01A	4.12782	BLCA
TCGA-XF-A9T6-01A	2.20558	BLCA
TCGA-XF-A9T8-01A	3.97178	BLCA
TCGA-XF-AAME-01A	0	BLCA
TCGA-XF-AAMF-01A	3.54191	BLCA
TCGA-XF-AAMG-01A	3.72018	BLCA
TCGA-XF-AAMH-01A	1.09226	BLCA
TCGA-XF-AAMJ-01A	1.31774	BLCA
TCGA-XF-AAML-01A	3.50738	BLCA
TCGA-XF-AAMQ-01A	3.51284	BLCA
TCGA-XF-AAMR-01A	3.27587	BLCA
TCGA-XF-AAMT-01A	2.88203	BLCA
TCGA-XF-AAMW-01A	0.494048	BLCA
TCGA-XF-AAMX-01A	2.76559	BLCA
TCGA-XF-AAMY-01A	3.05173	BLCA
TCGA-XF-AAMZ-01A	3.27497	BLCA
TCGA-XF-AAN0-01A	3.84327	BLCA
TCGA-XF-AAN1-01A	1.95882	BLCA
TCGA-XF-AAN2-01A	3.87083	BLCA
TCGA-XF-AAN3-01A	3.35253	BLCA
TCGA-XF-AAN4-01A	2.225	BLCA
TCGA-XF-AAN5-01A	3.80199	BLCA
TCGA-XF-AAN7-01A	1.61667	BLCA
TCGA-YC-A89H-01A	3.89518	BLCA
TCGA-YC-A8S6-01A	3.80371	BLCA
TCGA-YC-A9TC-01A	3.04537	BLCA
TCGA-YF-AA3L-01A	2.38722	BLCA
TCGA-YF-AA3M-01A	2.41812	BLCA
TCGA-ZF-A9R0-01A	3.72209	BLCA
TCGA-ZF-A9R1-01A	2.92452	BLCA
TCGA-ZF-A9R2-01A	3.29602	BLCA
TCGA-ZF-A9R3-01A	3.2929	BLCA
TCGA-ZF-A9R4-01A	3.78259	BLCA
TCGA-ZF-A9R5-01A	0.545801	BLCA
TCGA-ZF-A9R7-01A	3.8437	BLCA
TCGA-ZF-A9R9-01A	3.15396	BLCA
TCGA-ZF-A9RC-01A	3.85399	BLCA
TCGA-ZF-A9RD-01A	3.03381	BLCA
TCGA-ZF-A9RE-01A	0.802469	BLCA
TCGA-ZF-A9RF-01A	2.9233	BLCA
TCGA-ZF-A9RG-01A	3.88198	BLCA
TCGA-ZF-A9RL-01A	3.31986	BLCA
TCGA-ZF-A9RM-01A	1.06067	BLCA
TCGA-ZF-A9RN-01A	2.90614	BLCA
TCGA-ZF-AA4N-01A	3.13579	BLCA
TCGA-ZF-AA4R-01A	2.79184	BLCA
TCGA-ZF-AA4T-01A	1.91299	BLCA
TCGA-ZF-AA4U-01A	1.53913	BLCA
TCGA-ZF-AA4V-01A	3.51725	BLCA
TCGA-ZF-AA4W-01A	2.75238	BLCA
TCGA-ZF-AA4X-01A	3.94925	BLCA
TCGA-ZF-AA51-01A	4.1261	BLCA
TCGA-ZF-AA52-01A	3.0622	BLCA
TCGA-ZF-AA53-01A	3.89163	BLCA
TCGA-ZF-AA54-01A	4.02267	BLCA
TCGA-ZF-AA56-01A	3.15971	BLCA
TCGA-ZF-AA58-01A	3.00195	BLCA
TCGA-ZF-AA5H-01A	2.97892	BLCA
TCGA-ZF-AA5N-01A	1.8799	BLCA
TCGA-ZF-AA5P-01A	2.12987	BLCA
TCGA-3C-AAAU-01A	1.96796	BRCA
TCGA-3C-AALI-01A	4.01326	BRCA
TCGA-3C-AALJ-01A	1.93939	BRCA
TCGA-3C-AALK-01A	2.10256	BRCA
TCGA-4H-AAAK-01A	0	BRCA
TCGA-5L-AAT0-01A	3.81873	BRCA
TCGA-5L-AAT1-01A	4.05361	BRCA
TCGA-5T-A9QA-01A	0.774725	BRCA
TCGA-A1-A0SD-01A	1.24641	BRCA
TCGA-A1-A0SE-01A	1.07	BRCA
TCGA-A1-A0SF-01A	3.5076	BRCA
TCGA-A1-A0SG-01A	1.36737	BRCA
TCGA-A1-A0SH-01A	3.70098	BRCA
TCGA-A1-A0SI-01A	3.66506	BRCA
TCGA-A1-A0SJ-01A	2.82486	BRCA
TCGA-A1-A0SK-01A	0.618635	BRCA
TCGA-A1-A0SM-01A	0	BRCA
TCGA-A1-A0SN-01A	2.04704	BRCA
TCGA-A1-A0SO-01A	1.17743	BRCA
TCGA-A1-A0SP-01A	0.730072	BRCA
TCGA-A1-A0SQ-01A	1.86408	BRCA
TCGA-A2-A04N-01A	1.44941	BRCA
TCGA-A2-A04P-01A	0.930952	BRCA
TCGA-A2-A04Q-01A	0.65	BRCA
TCGA-A2-A04R-01A	1.83058	BRCA
TCGA-A2-A04T-01A	1.2963	BRCA
TCGA-A2-A04U-01A	1.12038	BRCA
TCGA-A2-A04V-01A	1.52083	BRCA
TCGA-A2-A04W-01A	3.21707	BRCA
TCGA-A2-A04X-01A	3.13203	BRCA
TCGA-A2-A04Y-01A	2.16774	BRCA
TCGA-A2-A0CK-01A	2.11016	BRCA
TCGA-A2-A0CL-01A	2.80102	BRCA
TCGA-A2-A0CM-01A	2.84199	BRCA
TCGA-A2-A0CP-01A	0.618687	BRCA
TCGA-A2-A0CQ-01A	0.867949	BRCA
TCGA-A2-A0CR-01A	4.69839	BRCA
TCGA-A2-A0CS-01A	0.369501	BRCA
TCGA-A2-A0CT-01A	2.59683	BRCA
TCGA-A2-A0CU-01A	1.16345	BRCA
TCGA-A2-A0CV-01A	0.739394	BRCA
TCGA-A2-A0CW-01A	2.24893	BRCA
TCGA-A2-A0CX-01A	3.24468	BRCA
TCGA-A2-A0D0-01A	1.50032	BRCA
TCGA-A2-A0D1-01A	2.065	BRCA
TCGA-A2-A0D2-01A	1.62313	BRCA
TCGA-A2-A0D3-01A	0.6875	BRCA
TCGA-A2-A0D4-01A	0.552083	BRCA
TCGA-A2-A0EM-01A	0.895425	BRCA
TCGA-A2-A0EN-01A	0.347253	BRCA
TCGA-A2-A0EO-01A	1.09474	BRCA
TCGA-A2-A0EP-01A	0	BRCA
TCGA-A2-A0EQ-01A	3.43076	BRCA
TCGA-A2-A0ER-01A	0.772917	BRCA
TCGA-A2-A0ES-01A	0	BRCA
TCGA-A2-A0ET-01A	0.990286	BRCA
TCGA-A2-A0EU-01A	1.00134	BRCA
TCGA-A2-A0EV-01A	1.30814	BRCA
TCGA-A2-A0EW-01A	1.80676	BRCA
TCGA-A2-A0EX-01A	1.74877	BRCA
TCGA-A2-A0EY-01A	3.64248	BRCA
TCGA-A2-A0ST-01A	3.93333	BRCA
TCGA-A2-A0SU-01A	0.380117	BRCA
TCGA-A2-A0SV-01A	0	BRCA
TCGA-A2-A0SW-01A	2.42975	BRCA
TCGA-A2-A0SX-01A	1.9969	BRCA
TCGA-A2-A0SY-01A	3.49562	BRCA
TCGA-A2-A0T0-01A	1.21142	BRCA
TCGA-A2-A0T1-01A	0	BRCA
TCGA-A2-A0T2-01A	0.839189	BRCA
TCGA-A2-A0T3-01A	0.552632	BRCA
TCGA-A2-A0T4-01A	2.27217	BRCA
TCGA-A2-A0T5-01A	1.12169	BRCA
TCGA-A2-A0T6-01A	0.931677	BRCA
TCGA-A2-A0T7-01A	0.887821	BRCA
TCGA-A2-A0YC-01A	1.30625	BRCA
TCGA-A2-A0YD-01A	3.60994	BRCA
TCGA-A2-A0YE-01A	1.59144	BRCA
TCGA-A2-A0YF-01A	0.843407	BRCA
TCGA-A2-A0YG-01A	1.30063	BRCA
TCGA-A2-A0YH-01A	2.69625	BRCA
TCGA-A2-A0YI-01A	1.2549	BRCA
TCGA-A2-A0YJ-01A	1.14777	BRCA
TCGA-A2-A0YK-01A	3.8944	BRCA
TCGA-A2-A0YL-01A	2.74203	BRCA
TCGA-A2-A0YM-01A	2.38333	BRCA
TCGA-A2-A0YT-01A	1.08137	BRCA
TCGA-A2-A1FV-01A	1.42711	BRCA
TCGA-A2-A1FW-01A	0.603047	BRCA
TCGA-A2-A1FX-01A	0.693627	BRCA
TCGA-A2-A1FZ-01A	1.71852	BRCA
TCGA-A2-A1G0-01A	0.966555	BRCA
TCGA-A2-A1G1-01A	1.02167	BRCA
TCGA-A2-A1G4-01A	2.59783	BRCA
TCGA-A2-A1G6-01A	0	BRCA
TCGA-A2-A259-01A	1.37863	BRCA
TCGA-A2-A25A-01A	3.20904	BRCA
TCGA-A2-A25B-01A	1.20588	BRCA
TCGA-A2-A25C-01A	1.58333	BRCA
TCGA-A2-A25D-01A	1.9378	BRCA
TCGA-A2-A25E-01A	1.15935	BRCA
TCGA-A2-A25F-01A	0	BRCA
TCGA-A2-A3KD-01A	0.909091	BRCA
TCGA-A2-A3XT-01A	2.07313	BRCA
TCGA-A2-A3XU-01A	0.540179	BRCA
TCGA-A2-A3XV-01A	0.384809	BRCA
TCGA-A2-A3XW-01A	0	BRCA
TCGA-A2-A3XX-01A	0.524262	BRCA
TCGA-A2-A3XZ-01A	2.08081	BRCA
TCGA-A2-A3Y0-01A	2.06126	BRCA
TCGA-A2-A4S1-01A	1.21735	BRCA
TCGA-A2-A4S2-01A	2.15508	BRCA
TCGA-A2-A4S3-01A	1.89453	BRCA
TCGA-A7-A0CD-01A	0.352586	BRCA
TCGA-A7-A0CE-01A	0.939698	BRCA
TCGA-A7-A0CG-01A	0.514405	BRCA
TCGA-A7-A0CJ-01A	0.699194	BRCA
TCGA-A7-A0D9-01A	2.415	BRCA
TCGA-A7-A0DA-01A	1.16999	BRCA
TCGA-A7-A0DB-01A	2.71041	BRCA
TCGA-A7-A13D-01A	1.39524	BRCA
TCGA-A7-A13E-01A	0.886513	BRCA
TCGA-A7-A13F-01A	1.14955	BRCA
TCGA-A7-A13G-01A	1.68904	BRCA
TCGA-A7-A26E-01A	2.44289	BRCA
TCGA-A7-A26F-01A	1.00934	BRCA
TCGA-A7-A26G-01A	2.44715	BRCA
TCGA-A7-A26H-01A	3.52886	BRCA
TCGA-A7-A26I-01A	1.92279	BRCA
TCGA-A7-A26J-01A	2.55015	BRCA
TCGA-A7-A2KD-01A	1.28804	BRCA
TCGA-A7-A3RF-01A	0.602564	BRCA
TCGA-A7-A425-01A	0	BRCA
TCGA-A7-A4SC-01A	1.61631	BRCA
TCGA-A7-A4SD-01A	0	BRCA
TCGA-A7-A4SE-01A	2.33173	BRCA
TCGA-A7-A56D-01A	3.58662	BRCA
TCGA-A7-A5ZW-01A	4.725	BRCA
TCGA-A7-A5ZX-01A	1.85532	BRCA
TCGA-A7-A6VV-01A	1.5333	BRCA
TCGA-A7-A6VW-01A	1.71067	BRCA
TCGA-A7-A6VX-01A	2.4129	BRCA
TCGA-A7-A6VY-01A	1.947	BRCA
TCGA-A8-A06O-01A	0.49457	BRCA
TCGA-A8-A06P-01A	1.98333	BRCA
TCGA-A8-A06Q-01A	4.00509	BRCA
TCGA-A8-A06R-01A	1.58976	BRCA
TCGA-A8-A06T-01A	2.26497	BRCA
TCGA-A8-A06U-01A	2.07401	BRCA
TCGA-A8-A06X-01A	1.12069	BRCA
TCGA-A8-A06Y-01A	1.70588	BRCA
TCGA-A8-A06Z-01A	1.3098	BRCA
TCGA-A8-A075-01A	2.33765	BRCA
TCGA-A8-A076-01A	1.21346	BRCA
TCGA-A8-A079-01A	1.29981	BRCA
TCGA-A8-A07B-01A	3.44643	BRCA
TCGA-A8-A07F-01A	0.834628	BRCA
TCGA-A8-A07G-01A	1.56094	BRCA
TCGA-A8-A07I-01A	1.04194	BRCA
TCGA-A8-A07J-01A	2.64329	BRCA
TCGA-A8-A07L-01A	0.944846	BRCA
TCGA-A8-A07O-01A	2.36705	BRCA
TCGA-A8-A07P-01A	0.668092	BRCA
TCGA-A8-A07U-01A	2.69123	BRCA
TCGA-A8-A07W-01A	1.06519	BRCA
TCGA-A8-A07Z-01A	0.745455	BRCA
TCGA-A8-A081-01A	2.02013	BRCA
TCGA-A8-A082-01A	0.797271	BRCA
TCGA-A8-A083-01A	2.51282	BRCA
TCGA-A8-A085-01A	1.97618	BRCA
TCGA-A8-A08B-01A	2.57193	BRCA
TCGA-A8-A08C-01A	0	BRCA
TCGA-A8-A08F-01A	1.55564	BRCA
TCGA-A8-A08G-01A	1.31451	BRCA
TCGA-A8-A08H-01A	4.05744	BRCA
TCGA-A8-A08J-01A	2.16667	BRCA
TCGA-A8-A08L-01A	2.95988	BRCA
TCGA-A8-A08O-01A	1.56235	BRCA
TCGA-A8-A08P-01A	2.6169	BRCA
TCGA-A8-A08R-01A	1.4951	BRCA
TCGA-A8-A08S-01A	1.29468	BRCA
TCGA-A8-A08T-01A	1.31466	BRCA
TCGA-A8-A08X-01A	0.668687	BRCA
TCGA-A8-A08Z-01A	0.976876	BRCA
TCGA-A8-A090-01A	2.22266	BRCA
TCGA-A8-A091-01A	2.20219	BRCA
TCGA-A8-A092-01A	2.63105	BRCA
TCGA-A8-A093-01A	3.08945	BRCA
TCGA-A8-A094-01A	3.64554	BRCA
TCGA-A8-A095-01A	3.37729	BRCA
TCGA-A8-A096-01A	0.432405	BRCA
TCGA-A8-A097-01A	1.89907	BRCA
TCGA-A8-A099-01A	1.20866	BRCA
TCGA-A8-A09A-01A	1.18333	BRCA
TCGA-A8-A09B-01A	1.90341	BRCA
TCGA-A8-A09C-01A	0.567033	BRCA
TCGA-A8-A09D-01A	1.7788	BRCA
TCGA-A8-A09E-01A	0.857055	BRCA
TCGA-A8-A09G-01A	3.58843	BRCA
TCGA-A8-A09I-01A	2.32667	BRCA
TCGA-A8-A09K-01A	1.03058	BRCA
TCGA-A8-A09M-01A	1.0854	BRCA
TCGA-A8-A09N-01A	3.40802	BRCA
TCGA-A8-A09Q-01A	0.993818	BRCA
TCGA-A8-A09T-01A	1.40625	BRCA
TCGA-A8-A09V-01A	1.25641	BRCA
TCGA-A8-A09W-01A	1.18778	BRCA
TCGA-A8-A09X-01A	1.77637	BRCA
TCGA-A8-A09Z-01A	0.260657	BRCA
TCGA-A8-A0A1-01A	0.494697	BRCA
TCGA-A8-A0A2-01A	1.5746	BRCA
TCGA-A8-A0A4-01A	1.00615	BRCA
TCGA-A8-A0A6-01A	2.05435	BRCA
TCGA-A8-A0A7-01A	3.60736	BRCA
TCGA-A8-A0A9-01A	2.07483	BRCA
TCGA-A8-A0AB-01A	1.08443	BRCA
TCGA-A8-A0AD-01A	1.30781	BRCA
TCGA-AC-A23C-01A	2.50234	BRCA
TCGA-AC-A23E-01A	0	BRCA
TCGA-AC-A23H-01A	4.05338	BRCA
TCGA-AC-A2B8-01A	3.53072	BRCA
TCGA-AC-A2BK-01A	0.527281	BRCA
TCGA-AC-A2BM-01A	0.977778	BRCA
TCGA-AC-A2FB-01A	5.25	BRCA
TCGA-AC-A2FF-01A	1.58333	BRCA
TCGA-AC-A2FG-01A	2.74747	BRCA
TCGA-AC-A2FO-01A	3.76979	BRCA
TCGA-AC-A2QH-01A	1.69744	BRCA
TCGA-AC-A3HN-01A	1.45	BRCA
TCGA-AC-A3OD-01A	2.06687	BRCA
TCGA-AC-A3QP-01A	0.661765	BRCA
TCGA-AC-A3QQ-01A	1.05901	BRCA
TCGA-AC-A3W5-01A	2.48216	BRCA
TCGA-AC-A3YI-01A	2.5	BRCA
TCGA-AC-A3YJ-01A	1.79062	BRCA
TCGA-AC-A4ZE-01A	1.18909	BRCA
TCGA-AC-A5EH-01A	2.33047	BRCA
TCGA-AC-A5EI-01A	1.90062	BRCA
TCGA-AC-A5XS-01A	3.92102	BRCA
TCGA-AC-A5XU-01A	1.87143	BRCA
TCGA-AC-A62V-01A	0.893658	BRCA
TCGA-AC-A62X-01A	1.06549	BRCA
TCGA-AC-A62Y-01A	2.96154	BRCA
TCGA-AC-A6IV-01A	1.14286	BRCA
TCGA-AC-A6IW-01A	3.47054	BRCA
TCGA-AC-A6IX-01A	2.97862	BRCA
TCGA-AC-A6NO-01A	1.29417	BRCA
TCGA-AC-A7VB-01A	0.341986	BRCA
TCGA-AC-A7VC-01A	0	BRCA
TCGA-AC-A8OP-01A	1.52199	BRCA
TCGA-AC-A8OQ-01A	1.75702	BRCA
TCGA-AC-A8OR-01A	0.721719	BRCA
TCGA-AC-A8OS-01A	2.20493	BRCA
TCGA-AN-A03X-01A	0.979688	BRCA
TCGA-AN-A03Y-01A	1.32951	BRCA
TCGA-AN-A041-01A	1.40203	BRCA
TCGA-AN-A046-01A	0.548655	BRCA
TCGA-AN-A049-01A	0.537037	BRCA
TCGA-AN-A04A-01A	0.718889	BRCA
TCGA-AN-A04C-01A	1.05114	BRCA
TCGA-AN-A04D-01A	0.867965	BRCA
TCGA-AN-A0AJ-01A	1.70064	BRCA
TCGA-AN-A0AK-01A	0.263337	BRCA
TCGA-AN-A0AL-01A	1.25142	BRCA
TCGA-AN-A0AM-01A	2.12438	BRCA
TCGA-AN-A0AR-01A	1.21379	BRCA
TCGA-AN-A0AS-01A	1.325	BRCA
TCGA-AN-A0AT-01A	1.08504	BRCA
TCGA-AN-A0FD-01A	0.950593	BRCA
TCGA-AN-A0FF-01A	0.684375	BRCA
TCGA-AN-A0FJ-01A	2.5538	BRCA
TCGA-AN-A0FK-01A	1.00806	BRCA
TCGA-AN-A0FL-01A	2.03038	BRCA
TCGA-AN-A0FN-01A	0.529545	BRCA
TCGA-AN-A0FS-01A	1.56192	BRCA
TCGA-AN-A0FT-01A	1.96396	BRCA
TCGA-AN-A0FV-01A	2.7846	BRCA
TCGA-AN-A0FW-01A	1.21042	BRCA
TCGA-AN-A0FX-01A	1.12759	BRCA
TCGA-AN-A0FY-01A	1.32828	BRCA
TCGA-AN-A0FZ-01A	1.67773	BRCA
TCGA-AN-A0G0-01A	0.957746	BRCA
TCGA-AN-A0XN-01A	1.57743	BRCA
TCGA-AN-A0XO-01A	1.83056	BRCA
TCGA-AN-A0XP-01A	2.10337	BRCA
TCGA-AN-A0XR-01A	1.65197	BRCA
TCGA-AN-A0XS-01A	1.64427	BRCA
TCGA-AN-A0XT-01A	1.33725	BRCA
TCGA-AN-A0XU-01A	1.41076	BRCA
TCGA-AN-A0XV-01A	1.5207	BRCA
TCGA-AN-A0XW-01A	3.61047	BRCA
TCGA-AO-A03L-01A	2.21354	BRCA
TCGA-AO-A03O-01A	0.787515	BRCA
TCGA-AO-A03P-01A	0.929204	BRCA
TCGA-AO-A03R-01A	0.547548	BRCA
TCGA-AO-A03T-01A	1.78701	BRCA
TCGA-AO-A03V-01A	2.4808	BRCA
TCGA-AO-A0J2-01A	1.34461	BRCA
TCGA-AO-A0J3-01A	1.7623	BRCA
TCGA-AO-A0J4-01A	2.75068	BRCA
TCGA-AO-A0J5-01A	1.61734	BRCA
TCGA-AO-A0J6-01A	1.64286	BRCA
TCGA-AO-A0J7-01A	1.28571	BRCA
TCGA-AO-A0J8-01A	0.866861	BRCA
TCGA-AO-A0J9-01A	3.42941	BRCA
TCGA-AO-A0JA-01A	3.06875	BRCA
TCGA-AO-A0JB-01A	1.36899	BRCA
TCGA-AO-A0JC-01A	3.70812	BRCA
TCGA-AO-A0JD-01A	1.00923	BRCA
TCGA-AO-A0JE-01A	3.30597	BRCA
TCGA-AO-A0JF-01A	1.51989	BRCA
TCGA-AO-A0JG-01A	0	BRCA
TCGA-AO-A0JI-01A	0.847222	BRCA
TCGA-AO-A0JJ-01A	0	BRCA
TCGA-AO-A0JM-01A	0.97931	BRCA
TCGA-AO-A124-01A	0.821443	BRCA
TCGA-AO-A128-01A	0.594214	BRCA
TCGA-AO-A12A-01A	2.0625	BRCA
TCGA-AO-A12D-01A	2.65361	BRCA
TCGA-AO-A12F-01A	0	BRCA
TCGA-AO-A12H-01A	0.45	BRCA
TCGA-AO-A1KP-01A	0.777778	BRCA
TCGA-AO-A1KR-01A	1.39123	BRCA
TCGA-AO-A1KS-01A	3.09595	BRCA
TCGA-AO-A1KT-01A	1.09138	BRCA
TCGA-AQ-A04H-01B	0.583772	BRCA
TCGA-AQ-A04J-01A	1.50029	BRCA
TCGA-AQ-A0Y5-01A	2.08143	BRCA
TCGA-AQ-A1H2-01A	0.99793	BRCA
TCGA-AQ-A1H3-01A	0	BRCA
TCGA-AQ-A54O-01A	1.18908	BRCA
TCGA-AQ-A7U7-01A	3.81649	BRCA
TCGA-AR-A0TP-01A	1.12797	BRCA
TCGA-AR-A0TQ-01A	2.63389	BRCA
TCGA-AR-A0TR-01A	0.60047	BRCA
TCGA-AR-A0TS-01A	1.70942	BRCA
TCGA-AR-A0TT-01A	1.98522	BRCA
TCGA-AR-A0TU-01A	1.12111	BRCA
TCGA-AR-A0TV-01A	1.61862	BRCA
TCGA-AR-A0TW-01A	1.09833	BRCA
TCGA-AR-A0TX-01A	3.81563	BRCA
TCGA-AR-A0TY-01A	1.15957	BRCA
TCGA-AR-A0TZ-01A	3.13234	BRCA
TCGA-AR-A0U0-01A	2.12769	BRCA
TCGA-AR-A0U1-01A	1.67611	BRCA
TCGA-AR-A0U2-01A	0.43	BRCA
TCGA-AR-A0U3-01A	0	BRCA
TCGA-AR-A1AH-01A	1.15215	BRCA
TCGA-AR-A1AI-01A	2.18347	BRCA
TCGA-AR-A1AJ-01A	2.64267	BRCA
TCGA-AR-A1AK-01A	3.07853	BRCA
TCGA-AR-A1AL-01A	2.39286	BRCA
TCGA-AR-A1AN-01A	1.37589	BRCA
TCGA-AR-A1AO-01A	2.22519	BRCA
TCGA-AR-A1AP-01A	1.83571	BRCA
TCGA-AR-A1AQ-01A	0.580494	BRCA
TCGA-AR-A1AR-01A	2.02747	BRCA
TCGA-AR-A1AS-01A	2.95245	BRCA
TCGA-AR-A1AT-01A	0.741071	BRCA
TCGA-AR-A1AU-01A	1.05188	BRCA
TCGA-AR-A1AV-01A	1.0625	BRCA
TCGA-AR-A1AW-01A	0.93913	BRCA
TCGA-AR-A1AX-01A	1.42525	BRCA
TCGA-AR-A1AY-01A	1.44348	BRCA
TCGA-AR-A24H-01A	1.8376	BRCA
TCGA-AR-A24K-01A	0	BRCA
TCGA-AR-A24L-01A	1.72308	BRCA
TCGA-AR-A24M-01A	0.758065	BRCA
TCGA-AR-A24N-01A	0.862166	BRCA
TCGA-AR-A24O-01A	0.684896	BRCA
TCGA-AR-A24P-01A	0	BRCA
TCGA-AR-A24Q-01A	1.91683	BRCA
TCGA-AR-A24R-01A	0.568421	BRCA
TCGA-AR-A24S-01A	1.43977	BRCA
TCGA-AR-A24T-01A	1.42788	BRCA
TCGA-AR-A24U-01A	3.23885	BRCA
TCGA-AR-A24V-01A	1.74795	BRCA
TCGA-AR-A24W-01A	0	BRCA
TCGA-AR-A24X-01A	0	BRCA
TCGA-AR-A24Z-01A	1.40313	BRCA
TCGA-AR-A250-01A	3.11415	BRCA
TCGA-AR-A251-01A	1.88666	BRCA
TCGA-AR-A252-01A	0	BRCA
TCGA-AR-A254-01A	1.48148	BRCA
TCGA-AR-A255-01A	2.11647	BRCA
TCGA-AR-A256-01A	1.69018	BRCA
TCGA-AR-A2LE-01A	4.08349	BRCA
TCGA-AR-A2LH-01A	3.75873	BRCA
TCGA-AR-A2LK-01A	1.53293	BRCA
TCGA-AR-A2LL-01A	0.396285	BRCA
TCGA-AR-A2LM-01A	0.860577	BRCA
TCGA-AR-A2LN-01A	2.62925	BRCA
TCGA-AR-A2LO-01A	1.5	BRCA
TCGA-AR-A2LR-01A	0.563905	BRCA
TCGA-AR-A5QM-01A	0	BRCA
TCGA-AR-A5QN-01A	1.33143	BRCA
TCGA-AR-A5QP-01A	1.26	BRCA
TCGA-AR-A5QQ-01A	1.88068	BRCA
TCGA-B6-A0I1-01A	1.52195	BRCA
TCGA-B6-A0I2-01A	2.19231	BRCA
TCGA-B6-A0I5-01A	0.512593	BRCA
TCGA-B6-A0I6-01A	0.719907	BRCA
TCGA-B6-A0I8-01A	1.58409	BRCA
TCGA-B6-A0I9-01A	0.875734	BRCA
TCGA-B6-A0IA-01A	1.28907	BRCA
TCGA-B6-A0IB-01A	2.22914	BRCA
TCGA-B6-A0IC-01A	1.21875	BRCA
TCGA-B6-A0IE-01A	1.27832	BRCA
TCGA-B6-A0IH-01A	0.444706	BRCA
TCGA-B6-A0IJ-01A	1.89394	BRCA
TCGA-B6-A0IK-01A	3.14542	BRCA
TCGA-B6-A0IM-01A	0.28971	BRCA
TCGA-B6-A0IN-01A	0.809412	BRCA
TCGA-B6-A0RE-01A	2.40658	BRCA
TCGA-B6-A0RG-01A	1.56426	BRCA
TCGA-B6-A0RH-01A	2.33601	BRCA
TCGA-B6-A0RI-01A	2.75962	BRCA
TCGA-B6-A0RL-01A	1.84459	BRCA
TCGA-B6-A0RM-01A	1.67003	BRCA
TCGA-B6-A0RN-01A	0.731534	BRCA
TCGA-B6-A0RO-01A	0	BRCA
TCGA-B6-A0RP-01A	0.532225	BRCA
TCGA-B6-A0RQ-01A	3.42484	BRCA
TCGA-B6-A0RS-01A	1.67038	BRCA
TCGA-B6-A0RT-01A	4.34545	BRCA
TCGA-B6-A0RU-01A	1.28916	BRCA
TCGA-B6-A0RV-01A	3.77832	BRCA
TCGA-B6-A0WS-01A	2.68323	BRCA
TCGA-B6-A0WT-01A	0.777188	BRCA
TCGA-B6-A0WV-01A	1.44479	BRCA
TCGA-B6-A0WW-01A	3.83929	BRCA
TCGA-B6-A0WX-01A	0.353114	BRCA
TCGA-B6-A0WY-01A	1.40683	BRCA
TCGA-B6-A0WZ-01A	2.79331	BRCA
TCGA-B6-A0X0-01A	0	BRCA
TCGA-B6-A0X1-01A	1.73101	BRCA
TCGA-B6-A0X4-01A	0	BRCA
TCGA-B6-A0X5-01A	1.24638	BRCA
TCGA-B6-A1KC-01B	0.901468	BRCA
TCGA-B6-A1KF-01A	1.61509	BRCA
TCGA-B6-A1KI-01A	0	BRCA
TCGA-B6-A1KN-01A	1.29057	BRCA
TCGA-B6-A2IU-01A	1.75187	BRCA
TCGA-B6-A401-01A	0.579845	BRCA
TCGA-B6-A409-01A	1.25671	BRCA
TCGA-B6-A40B-01A	2.41431	BRCA
TCGA-B6-A40C-01A	1.30723	BRCA
TCGA-BH-A0AU-01A	1.95475	BRCA
TCGA-BH-A0AV-01A	1.68613	BRCA
TCGA-BH-A0AW-01A	2.83514	BRCA
TCGA-BH-A0AY-01A	1.07522	BRCA
TCGA-BH-A0AZ-01A	2.97558	BRCA
TCGA-BH-A0B0-01A	3.69821	BRCA
TCGA-BH-A0B1-01A	0.708536	BRCA
TCGA-BH-A0B3-01A	2.68229	BRCA
TCGA-BH-A0B4-01A	1.97588	BRCA
TCGA-BH-A0B5-01A	3.51421	BRCA
TCGA-BH-A0B6-01A	4.33042	BRCA
TCGA-BH-A0B7-01A	1.04262	BRCA
TCGA-BH-A0B8-01A	1.69054	BRCA
TCGA-BH-A0B9-01A	1.49369	BRCA
TCGA-BH-A0BA-01A	1.39474	BRCA
TCGA-BH-A0BC-01A	1.74638	BRCA
TCGA-BH-A0BD-01A	1.33061	BRCA
TCGA-BH-A0BF-01A	1.33016	BRCA
TCGA-BH-A0BG-01A	1.76894	BRCA
TCGA-BH-A0BJ-01A	3.78151	BRCA
TCGA-BH-A0BL-01A	1.06127	BRCA
TCGA-BH-A0BM-01A	0.844444	BRCA
TCGA-BH-A0BO-01A	1.99675	BRCA
TCGA-BH-A0BP-01A	2.09176	BRCA
TCGA-BH-A0BQ-01A	0.52381	BRCA
TCGA-BH-A0BR-01A	2.36525	BRCA
TCGA-BH-A0BS-01A	0.686217	BRCA
TCGA-BH-A0BT-01A	1.55233	BRCA
TCGA-BH-A0BV-01A	1.36842	BRCA
TCGA-BH-A0BW-01A	1.81122	BRCA
TCGA-BH-A0BZ-01A	1.39121	BRCA
TCGA-BH-A0C0-01A	1.45133	BRCA
TCGA-BH-A0C1-01B	1.56042	BRCA
TCGA-BH-A0C3-01A	0	BRCA
TCGA-BH-A0C7-01B	0.801347	BRCA
TCGA-BH-A0DD-01A	1.97826	BRCA
TCGA-BH-A0DE-01A	0.691647	BRCA
TCGA-BH-A0DG-01A	2.48333	BRCA
TCGA-BH-A0DH-01A	1.78401	BRCA
TCGA-BH-A0DI-01A	2.12121	BRCA
TCGA-BH-A0DK-01A	1.92142	BRCA
TCGA-BH-A0DL-01A	2.33518	BRCA
TCGA-BH-A0DO-01B	1.2437	BRCA
TCGA-BH-A0DP-01A	1.72249	BRCA
TCGA-BH-A0DQ-01A	0.857143	BRCA
TCGA-BH-A0DS-01A	0.689953	BRCA
TCGA-BH-A0DT-01A	1.05	BRCA
TCGA-BH-A0DV-01A	2.65625	BRCA
TCGA-BH-A0DX-01A	2.74407	BRCA
TCGA-BH-A0DZ-01A	3.86969	BRCA
TCGA-BH-A0E0-01A	0.758766	BRCA
TCGA-BH-A0E1-01A	2.70378	BRCA
TCGA-BH-A0E2-01A	1.35266	BRCA
TCGA-BH-A0E7-01A	0.670868	BRCA
TCGA-BH-A0E9-01B	1.0303	BRCA
TCGA-BH-A0EA-01A	1.78269	BRCA
TCGA-BH-A0EB-01A	1.25538	BRCA
TCGA-BH-A0EE-01A	2.89372	BRCA
TCGA-BH-A0EI-01A	0.85049	BRCA
TCGA-BH-A0GY-01A	0.765396	BRCA
TCGA-BH-A0GZ-01A	0.92	BRCA
TCGA-BH-A0H0-01A	1.06504	BRCA
TCGA-BH-A0H3-01A	0.710227	BRCA
TCGA-BH-A0H5-01A	3.36708	BRCA
TCGA-BH-A0H6-01A	1.12821	BRCA
TCGA-BH-A0H7-01A	2.1282	BRCA
TCGA-BH-A0H9-01A	1.53132	BRCA
TCGA-BH-A0HA-01A	0.869056	BRCA
TCGA-BH-A0HB-01A	1.25598	BRCA
TCGA-BH-A0HF-01A	1.17944	BRCA
TCGA-BH-A0HI-01A	2.03828	BRCA
TCGA-BH-A0HK-01A	3.20655	BRCA
TCGA-BH-A0HL-01A	1.01066	BRCA
TCGA-BH-A0HN-01A	1.85246	BRCA
TCGA-BH-A0HO-01A	0.848889	BRCA
TCGA-BH-A0HP-01A	3.81548	BRCA
TCGA-BH-A0HQ-01A	1.85333	BRCA
TCGA-BH-A0HU-01A	1.24038	BRCA
TCGA-BH-A0HW-01A	0.777322	BRCA
TCGA-BH-A0HX-01A	1.53985	BRCA
TCGA-BH-A0HY-01A	1.37913	BRCA
TCGA-BH-A0RX-01A	1.72	BRCA
TCGA-BH-A0W3-01A	1.11676	BRCA
TCGA-BH-A0W4-01A	1.97015	BRCA
TCGA-BH-A0W5-01A	0.84127	BRCA
TCGA-BH-A0W7-01A	4.17594	BRCA
TCGA-BH-A0WA-01A	1.8891	BRCA
TCGA-BH-A18F-01A	2.32525	BRCA
TCGA-BH-A18G-01A	0.178719	BRCA
TCGA-BH-A18H-01A	1.92424	BRCA
TCGA-BH-A18I-01A	1.80235	BRCA
TCGA-BH-A18J-01A	3.66811	BRCA
TCGA-BH-A18K-01A	1.65514	BRCA
TCGA-BH-A18L-01A	0.476696	BRCA
TCGA-BH-A18M-01A	3.75824	BRCA
TCGA-BH-A18N-01A	0.452867	BRCA
TCGA-BH-A18P-01A	3.89556	BRCA
TCGA-BH-A18Q-01A	1.05486	BRCA
TCGA-BH-A18R-01A	1.62433	BRCA
TCGA-BH-A18S-01A	1.45409	BRCA
TCGA-BH-A18T-01A	1.22869	BRCA
TCGA-BH-A18U-01A	2.73521	BRCA
TCGA-BH-A18V-01A	2.71649	BRCA
TCGA-BH-A1EN-01A	1.45283	BRCA
TCGA-BH-A1EO-01A	1.24424	BRCA
TCGA-BH-A1ES-01A	1.62963	BRCA
TCGA-BH-A1ET-01A	0.417314	BRCA
TCGA-BH-A1EU-01A	2.95238	BRCA
TCGA-BH-A1EV-01A	2.7243	BRCA
TCGA-BH-A1EW-01A	3.16667	BRCA
TCGA-BH-A1EX-01A	0	BRCA
TCGA-BH-A1EY-01A	1.82503	BRCA
TCGA-BH-A1F0-01A	1.40537	BRCA
TCGA-BH-A1F2-01A	2.17274	BRCA
TCGA-BH-A1F5-01A	1.17241	BRCA
TCGA-BH-A1F6-01A	2.20197	BRCA
TCGA-BH-A1F8-01A	3.46471	BRCA
TCGA-BH-A1FC-01A	2.15147	BRCA
TCGA-BH-A1FD-01A	0.901442	BRCA
TCGA-BH-A1FE-01A	1.97778	BRCA
TCGA-BH-A1FG-01A	1.84348	BRCA
TCGA-BH-A1FH-01A	2.57143	BRCA
TCGA-BH-A1FJ-01A	1.278	BRCA
TCGA-BH-A1FL-01A	1.19838	BRCA
TCGA-BH-A1FM-01A	2.63333	BRCA
TCGA-BH-A1FN-01A	2.94225	BRCA
TCGA-BH-A1FR-01A	1.63704	BRCA
TCGA-BH-A1FU-01A	2.21563	BRCA
TCGA-BH-A201-01A	1.63636	BRCA
TCGA-BH-A202-01A	1.53488	BRCA
TCGA-BH-A203-01A	2.56061	BRCA
TCGA-BH-A204-01A	1.26242	BRCA
TCGA-BH-A208-01A	3.00501	BRCA
TCGA-BH-A209-01A	3.67839	BRCA
TCGA-BH-A28Q-01A	0	BRCA
TCGA-BH-A2L8-01A	3.87815	BRCA
TCGA-BH-A42U-01A	3.7	BRCA
TCGA-BH-A42V-01A	3.62381	BRCA
TCGA-BH-A5IZ-01A	1.65352	BRCA
TCGA-BH-A5J0-01A	3.55721	BRCA
TCGA-BH-A6R8-01A	1.64457	BRCA
TCGA-BH-A6R9-01A	0	BRCA
TCGA-BH-A8FY-01A	1.49295	BRCA
TCGA-BH-A8FZ-01A	1.59643	BRCA
TCGA-BH-A8G0-01A	0	BRCA
TCGA-BH-AB28-01A	1.4	BRCA
TCGA-C8-A12K-01A	2.38337	BRCA
TCGA-C8-A12L-01A	0.77551	BRCA
TCGA-C8-A12M-01A	0.352348	BRCA
TCGA-C8-A12N-01A	1.34295	BRCA
TCGA-C8-A12O-01A	0.654003	BRCA
TCGA-C8-A12P-01A	3.29624	BRCA
TCGA-C8-A12Q-01A	2.77632	BRCA
TCGA-C8-A12T-01A	3.57311	BRCA
TCGA-C8-A12U-01A	1.40541	BRCA
TCGA-C8-A12V-01A	0.85	BRCA
TCGA-C8-A12W-01A	0.552367	BRCA
TCGA-C8-A12X-01A	0.647727	BRCA
TCGA-C8-A12Y-01A	0.599744	BRCA
TCGA-C8-A12Z-01A	1.81579	BRCA
TCGA-C8-A130-01A	1.46552	BRCA
TCGA-C8-A131-01A	1.26238	BRCA
TCGA-C8-A132-01A	2.69944	BRCA
TCGA-C8-A133-01A	1.224	BRCA
TCGA-C8-A134-01A	0.809842	BRCA
TCGA-C8-A135-01A	1.45683	BRCA
TCGA-C8-A137-01A	2.85518	BRCA
TCGA-C8-A138-01A	0	BRCA
TCGA-C8-A1HE-01A	3.36478	BRCA
TCGA-C8-A1HF-01A	2.7439	BRCA
TCGA-C8-A1HG-01A	1.20304	BRCA
TCGA-C8-A1HI-01A	1.47622	BRCA
TCGA-C8-A1HJ-01A	1.25215	BRCA
TCGA-C8-A1HK-01A	3.05828	BRCA
TCGA-C8-A1HL-01A	0.500507	BRCA
TCGA-C8-A1HM-01A	3.68936	BRCA
TCGA-C8-A1HN-01A	0.515587	BRCA
TCGA-C8-A1HO-01A	1.99372	BRCA
TCGA-C8-A26V-01A	3.56385	BRCA
TCGA-C8-A26W-01A	2.85539	BRCA
TCGA-C8-A26X-01A	1.00412	BRCA
TCGA-C8-A26Y-01A	3.747	BRCA
TCGA-C8-A26Z-01A	0.188375	BRCA
TCGA-C8-A273-01A	0.48913	BRCA
TCGA-C8-A274-01A	3.64004	BRCA
TCGA-C8-A275-01A	3.25569	BRCA
TCGA-C8-A278-01A	1.53333	BRCA
TCGA-C8-A27A-01A	2.10708	BRCA
TCGA-C8-A27B-01A	2.86424	BRCA
TCGA-C8-A3M7-01A	4.02329	BRCA
TCGA-C8-A3M8-01A	2.51619	BRCA
TCGA-C8-A8HP-01A	3.85232	BRCA
TCGA-C8-A8HQ-01A	4.16654	BRCA
TCGA-C8-A8HR-01A	1.82564	BRCA
TCGA-C8-A9FZ-01A	0.907368	BRCA
TCGA-D8-A13Y-01A	1.97362	BRCA
TCGA-D8-A13Z-01A	1.79317	BRCA
TCGA-D8-A140-01A	1.90329	BRCA
TCGA-D8-A141-01A	0	BRCA
TCGA-D8-A142-01A	1.56604	BRCA
TCGA-D8-A143-01A	0.65442	BRCA
TCGA-D8-A145-01A	1.11555	BRCA
TCGA-D8-A146-01A	1.36187	BRCA
TCGA-D8-A147-01A	2.45407	BRCA
TCGA-D8-A1J8-01A	3.17275	BRCA
TCGA-D8-A1J9-01A	3.75232	BRCA
TCGA-D8-A1JA-01A	3.81502	BRCA
TCGA-D8-A1JB-01A	2.39279	BRCA
TCGA-D8-A1JC-01A	2.90243	BRCA
TCGA-D8-A1JD-01A	1.72559	BRCA
TCGA-D8-A1JE-01A	1.08964	BRCA
TCGA-D8-A1JF-01A	0.964803	BRCA
TCGA-D8-A1JG-01B	0.88811	BRCA
TCGA-D8-A1JH-01A	0.971591	BRCA
TCGA-D8-A1JI-01A	0.75	BRCA
TCGA-D8-A1JJ-01A	2.91595	BRCA
TCGA-D8-A1JK-01A	1.39538	BRCA
TCGA-D8-A1JL-01A	1.03988	BRCA
TCGA-D8-A1JM-01A	0.872807	BRCA
TCGA-D8-A1JN-01A	3.44026	BRCA
TCGA-D8-A1JP-01A	1.7137	BRCA
TCGA-D8-A1JS-01A	1.18947	BRCA
TCGA-D8-A1JT-01A	0.27641	BRCA
TCGA-D8-A1JU-01A	0.802083	BRCA
TCGA-D8-A1X5-01A	2.02147	BRCA
TCGA-D8-A1X6-01A	0.968227	BRCA
TCGA-D8-A1X7-01A	1.16667	BRCA
TCGA-D8-A1X8-01A	1.13462	BRCA
TCGA-D8-A1X9-01A	1.43408	BRCA
TCGA-D8-A1XA-01A	1.696	BRCA
TCGA-D8-A1XB-01A	1.74459	BRCA
TCGA-D8-A1XC-01A	0.978022	BRCA
TCGA-D8-A1XF-01A	1.17437	BRCA
TCGA-D8-A1XG-01A	0.851648	BRCA
TCGA-D8-A1XJ-01A	1.59336	BRCA
TCGA-D8-A1XK-01A	0.493269	BRCA
TCGA-D8-A1XL-01A	1.70897	BRCA
TCGA-D8-A1XM-01A	2.36347	BRCA
TCGA-D8-A1XO-01A	1.92647	BRCA
TCGA-D8-A1XQ-01A	0.746948	BRCA
TCGA-D8-A1XR-01A	1.55612	BRCA
TCGA-D8-A1XS-01A	2.20408	BRCA
TCGA-D8-A1XT-01A	1.44544	BRCA
TCGA-D8-A1XU-01A	2.41398	BRCA
TCGA-D8-A1XV-01A	1.00455	BRCA
TCGA-D8-A1XW-01A	1.9516	BRCA
TCGA-D8-A1XY-01A	2.04478	BRCA
TCGA-D8-A1XZ-01A	1.25822	BRCA
TCGA-D8-A1Y0-01A	1.84227	BRCA
TCGA-D8-A1Y1-01A	1.18024	BRCA
TCGA-D8-A1Y2-01A	2.79445	BRCA
TCGA-D8-A1Y3-01A	0.598565	BRCA
TCGA-D8-A27E-01A	0.817308	BRCA
TCGA-D8-A27F-01A	1.67849	BRCA
TCGA-D8-A27G-01A	3.83741	BRCA
TCGA-D8-A27I-01A	1.69143	BRCA
TCGA-D8-A27K-01A	0.578947	BRCA
TCGA-D8-A27L-01A	2.51724	BRCA
TCGA-D8-A27M-01A	1.30513	BRCA
TCGA-D8-A27N-01A	0.983513	BRCA
TCGA-D8-A27P-01A	0.420991	BRCA
TCGA-D8-A27R-01A	1.41304	BRCA
TCGA-D8-A27T-01A	2.23482	BRCA
TCGA-D8-A27V-01A	4.01224	BRCA
TCGA-D8-A27W-01A	1.15446	BRCA
TCGA-D8-A3Z6-01A	2.306	BRCA
TCGA-D8-A4Z1-01A	3.36239	BRCA
TCGA-D8-A73U-01A	3.19018	BRCA
TCGA-D8-A73W-01A	1.72368	BRCA
TCGA-D8-A73X-01A	1.90865	BRCA
TCGA-E2-A10A-01A	2.73469	BRCA
TCGA-E2-A10C-01A	3.96153	BRCA
TCGA-E2-A14N-01A	1.51376	BRCA
TCGA-E2-A14O-01A	0.329452	BRCA
TCGA-E2-A14P-01A	2.32146	BRCA
TCGA-E2-A14Q-01A	1.42544	BRCA
TCGA-E2-A14R-01A	1.77191	BRCA
TCGA-E2-A14T-01A	0.877895	BRCA
TCGA-E2-A14V-01A	2.60447	BRCA
TCGA-E2-A14W-01A	1.43088	BRCA
TCGA-E2-A14X-01A	2.06926	BRCA
TCGA-E2-A14Y-01A	2.68244	BRCA
TCGA-E2-A14Z-01A	2.71996	BRCA
TCGA-E2-A150-01A	0.623264	BRCA
TCGA-E2-A152-01A	3.47492	BRCA
TCGA-E2-A153-01A	0.704762	BRCA
TCGA-E2-A154-01A	0.492382	BRCA
TCGA-E2-A155-01A	1.57447	BRCA
TCGA-E2-A156-01A	2.01653	BRCA
TCGA-E2-A158-01A	0.91031	BRCA
TCGA-E2-A159-01A	4.09158	BRCA
TCGA-E2-A15A-01A	1.64634	BRCA
TCGA-E2-A15C-01A	1.13889	BRCA
TCGA-E2-A15D-01A	0.619048	BRCA
TCGA-E2-A15E-01A	1.57288	BRCA
TCGA-E2-A15G-01A	1.23936	BRCA
TCGA-E2-A15H-01A	0.395004	BRCA
TCGA-E2-A15I-01A	1.11637	BRCA
TCGA-E2-A15J-01A	1.02333	BRCA
TCGA-E2-A15K-01A	0.733032	BRCA
TCGA-E2-A15L-01A	0.960448	BRCA
TCGA-E2-A15M-01A	2.07575	BRCA
TCGA-E2-A15O-01A	0.410101	BRCA
TCGA-E2-A15P-01A	0.627859	BRCA
TCGA-E2-A15R-01A	1.42131	BRCA
TCGA-E2-A15S-01A	1.9683	BRCA
TCGA-E2-A15T-01A	1.10018	BRCA
TCGA-E2-A1AZ-01A	2.8904	BRCA
TCGA-E2-A1B0-01A	2.02796	BRCA
TCGA-E2-A1B1-01A	2.6078	BRCA
TCGA-E2-A1B4-01A	2.0947	BRCA
TCGA-E2-A1B5-01A	2.22789	BRCA
TCGA-E2-A1B6-01A	0.57265	BRCA
TCGA-E2-A1BC-01A	1.31481	BRCA
TCGA-E2-A1BD-01A	0.631653	BRCA
TCGA-E2-A1IE-01A	0	BRCA
TCGA-E2-A1IF-01A	0	BRCA
TCGA-E2-A1IG-01A	1.28952	BRCA
TCGA-E2-A1IH-01A	2.87162	BRCA
TCGA-E2-A1II-01A	0.79023	BRCA
TCGA-E2-A1IJ-01A	0	BRCA
TCGA-E2-A1IK-01A	1.64444	BRCA
TCGA-E2-A1IL-01A	0	BRCA
TCGA-E2-A1IN-01A	4.14516	BRCA
TCGA-E2-A1IO-01A	1.33824	BRCA
TCGA-E2-A1IU-01A	2.00714	BRCA
TCGA-E2-A1L6-01A	0.406944	BRCA
TCGA-E2-A1L7-01A	1.20988	BRCA
TCGA-E2-A1L8-01A	2.71545	BRCA
TCGA-E2-A1L9-01A	0.685417	BRCA
TCGA-E2-A1LA-01A	0.859917	BRCA
TCGA-E2-A1LB-01A	4.10588	BRCA
TCGA-E2-A1LG-01A	4.17639	BRCA
TCGA-E2-A1LH-01A	2.1322	BRCA
TCGA-E2-A1LI-01A	2.88365	BRCA
TCGA-E2-A1LK-01A	0.602176	BRCA
TCGA-E2-A1LL-01A	0.980519	BRCA
TCGA-E2-A1LS-01A	1.21852	BRCA
TCGA-E2-A2P6-01A	3.63698	BRCA
TCGA-E2-A56Z-01A	0.884615	BRCA
TCGA-E2-A570-01A	0	BRCA
TCGA-E2-A572-01A	1.53079	BRCA
TCGA-E2-A573-01A	1.24084	BRCA
TCGA-E2-A574-01A	3.06365	BRCA
TCGA-E2-A576-01A	0.58179	BRCA
TCGA-E2-A9RU-01A	2.55571	BRCA
TCGA-E9-A1N3-01A	1.67456	BRCA
TCGA-E9-A1N4-01A	3.31904	BRCA
TCGA-E9-A1N5-01A	1.68783	BRCA
TCGA-E9-A1N8-01A	2.36047	BRCA
TCGA-E9-A1N9-01A	1.35642	BRCA
TCGA-E9-A1NA-01A	2.10955	BRCA
TCGA-E9-A1NC-01A	1.67517	BRCA
TCGA-E9-A1ND-01A	1.84926	BRCA
TCGA-E9-A1NE-01A	0.486166	BRCA
TCGA-E9-A1NF-01A	2.77028	BRCA
TCGA-E9-A1NG-01A	0	BRCA
TCGA-E9-A1NH-01A	0.766667	BRCA
TCGA-E9-A1NI-01A	0.802508	BRCA
TCGA-E9-A1QZ-01A	0	BRCA
TCGA-E9-A1R0-01A	1.77285	BRCA
TCGA-E9-A1R2-01A	2.325	BRCA
TCGA-E9-A1R3-01A	1.56346	BRCA
TCGA-E9-A1R4-01A	3.4756	BRCA
TCGA-E9-A1R5-01A	1.35238	BRCA
TCGA-E9-A1R6-01A	1.08333	BRCA
TCGA-E9-A1R7-01A	1.84591	BRCA
TCGA-E9-A1RA-01A	1.65873	BRCA
TCGA-E9-A1RB-01A	0	BRCA
TCGA-E9-A1RC-01A	0.663668	BRCA
TCGA-E9-A1RD-01A	2.36296	BRCA
TCGA-E9-A1RE-01A	0.642628	BRCA
TCGA-E9-A1RF-01A	1.36717	BRCA
TCGA-E9-A1RG-01A	2.31746	BRCA
TCGA-E9-A1RH-01A	2.02935	BRCA
TCGA-E9-A1RI-01A	1.53409	BRCA
TCGA-E9-A226-01A	3.01714	BRCA
TCGA-E9-A227-01A	2.24308	BRCA
TCGA-E9-A228-01A	2.2841	BRCA
TCGA-E9-A229-01A	2.69424	BRCA
TCGA-E9-A22A-01A	2.01418	BRCA
TCGA-E9-A22B-01A	1.98952	BRCA
TCGA-E9-A22D-01A	1.45455	BRCA
TCGA-E9-A22E-01A	1.5448	BRCA
TCGA-E9-A22G-01A	1.30369	BRCA
TCGA-E9-A22H-01A	0.72434	BRCA
TCGA-E9-A243-01A	1.4875	BRCA
TCGA-E9-A244-01A	0.945513	BRCA
TCGA-E9-A245-01A	1.08333	BRCA
TCGA-E9-A247-01A	0.574074	BRCA
TCGA-E9-A248-01A	1.80317	BRCA
TCGA-E9-A249-01A	0.709091	BRCA
TCGA-E9-A24A-01A	0	BRCA
TCGA-E9-A295-01A	1.54277	BRCA
TCGA-E9-A2JS-01A	0.644757	BRCA
TCGA-E9-A2JT-01A	5.33333	BRCA
TCGA-E9-A3HO-01A	1.23299	BRCA
TCGA-E9-A3QA-01A	3.11111	BRCA
TCGA-E9-A3X8-01A	1.81488	BRCA
TCGA-E9-A54Y-01A	1.50527	BRCA
TCGA-E9-A5FK-01A	0	BRCA
TCGA-E9-A5FL-01A	2.09696	BRCA
TCGA-E9-A5UO-01A	0.985294	BRCA
TCGA-E9-A6HE-01A	1.72391	BRCA
TCGA-EW-A1IW-01A	2.90595	BRCA
TCGA-EW-A1IX-01A	3.09002	BRCA
TCGA-EW-A1IY-01A	2.7531	BRCA
TCGA-EW-A1IZ-01A	0.373705	BRCA
TCGA-EW-A1J1-01A	0	BRCA
TCGA-EW-A1J2-01A	1.27468	BRCA
TCGA-EW-A1J3-01A	1.48148	BRCA
TCGA-EW-A1J5-01A	3.7982	BRCA
TCGA-EW-A1J6-01A	0.328922	BRCA
TCGA-EW-A1OV-01A	3.28568	BRCA
TCGA-EW-A1OX-01A	1.085	BRCA
TCGA-EW-A1OY-01A	1.37118	BRCA
TCGA-EW-A1OZ-01A	1.31579	BRCA
TCGA-EW-A1P0-01A	0.61157	BRCA
TCGA-EW-A1P3-01A	1.45732	BRCA
TCGA-EW-A1P4-01A	0.99925	BRCA
TCGA-EW-A1P5-01A	1.004	BRCA
TCGA-EW-A1P6-01A	0.693548	BRCA
TCGA-EW-A1P7-01A	0	BRCA
TCGA-EW-A1P8-01A	0.875952	BRCA
TCGA-EW-A1PA-01A	1.99632	BRCA
TCGA-EW-A1PB-01A	3.01364	BRCA
TCGA-EW-A1PD-01A	1.73215	BRCA
TCGA-EW-A1PE-01A	1.80077	BRCA
TCGA-EW-A1PG-01A	0	BRCA
TCGA-EW-A1PH-01A	0.94177	BRCA
TCGA-EW-A2FR-01A	2.29071	BRCA
TCGA-EW-A2FS-01A	0.704545	BRCA
TCGA-EW-A2FV-01A	1.025	BRCA
TCGA-EW-A2FW-01A	1.36703	BRCA
TCGA-EW-A423-01A	2.11793	BRCA
TCGA-EW-A6S9-01A	1.17647	BRCA
TCGA-EW-A6SA-01A	1.91149	BRCA
TCGA-EW-A6SB-01A	0.912978	BRCA
TCGA-EW-A6SC-01A	2.19412	BRCA
TCGA-EW-A6SD-01A	3.52882	BRCA
TCGA-GI-A2C8-01A	1.73939	BRCA
TCGA-GM-A2D9-01A	4.19416	BRCA
TCGA-GM-A2DA-01A	1.60895	BRCA
TCGA-GM-A2DB-01A	1.73975	BRCA
TCGA-GM-A2DC-01A	0.4375	BRCA
TCGA-GM-A2DD-01A	1.33015	BRCA
TCGA-GM-A2DF-01A	1.68132	BRCA
TCGA-GM-A2DH-01A	2.41077	BRCA
TCGA-GM-A2DI-01A	4.33929	BRCA
TCGA-GM-A2DK-01A	1.51398	BRCA
TCGA-GM-A2DL-01A	2.38647	BRCA
TCGA-GM-A2DM-01A	1.3629	BRCA
TCGA-GM-A2DN-01A	2.83333	BRCA
TCGA-GM-A2DO-01A	3.9375	BRCA
TCGA-GM-A3NW-01A	3.16226	BRCA
TCGA-GM-A3XL-01A	2.62325	BRCA
TCGA-GM-A4E0-01A	0	BRCA
TCGA-GM-A5PV-01A	2.30341	BRCA
TCGA-GM-A5PX-01A	2.51724	BRCA
TCGA-HN-A2NL-01A	0.870244	BRCA
TCGA-HN-A2OB-01A	1.49375	BRCA
TCGA-JL-A3YX-01A	3.34214	BRCA
TCGA-LD-A66U-01A	0	BRCA
TCGA-LD-A74U-01A	3.98427	BRCA
TCGA-LD-A7W5-01A	1.58897	BRCA
TCGA-LD-A7W6-01A	1.01515	BRCA
TCGA-LD-A9QF-01A	1.38961	BRCA
TCGA-LL-A440-01A	0	BRCA
TCGA-LL-A50Y-01A	1.66416	BRCA
TCGA-LL-A5YL-01A	2.70558	BRCA
TCGA-LL-A5YM-01A	1.22748	BRCA
TCGA-LL-A5YN-01A	0.696154	BRCA
TCGA-LL-A5YO-01A	3.4186	BRCA
TCGA-LL-A5YP-01A	2.48133	BRCA
TCGA-LL-A6FP-01A	1.848	BRCA
TCGA-LL-A6FQ-01A	0.916534	BRCA
TCGA-LL-A6FR-01A	0.964912	BRCA
TCGA-LL-A73Y-01A	4.16668	BRCA
TCGA-LL-A73Z-01A	0.835866	BRCA
TCGA-LL-A740-01A	1.44712	BRCA
TCGA-LL-A7SZ-01A	1.88016	BRCA
TCGA-LL-A7T0-01A	1.40668	BRCA
TCGA-LL-A8F5-01A	1.5431	BRCA
TCGA-LL-A9Q3-01A	1.55217	BRCA
TCGA-OK-A5Q2-01A	0.995671	BRCA
TCGA-OL-A5D6-01A	1.28358	BRCA
TCGA-OL-A5D7-01A	1.87239	BRCA
TCGA-OL-A5D8-01A	1.19878	BRCA
TCGA-OL-A5DA-01A	3.53636	BRCA
TCGA-OL-A5RU-01A	0.482456	BRCA
TCGA-OL-A5RV-01A	0	BRCA
TCGA-OL-A5RW-01A	3.13798	BRCA
TCGA-OL-A5RX-01A	1.0061	BRCA
TCGA-OL-A5RY-01A	6	BRCA
TCGA-OL-A5RZ-01A	1.31346	BRCA
TCGA-OL-A5S0-01A	1.48462	BRCA
TCGA-OL-A66H-01A	0.774411	BRCA
TCGA-OL-A66I-01A	1.11521	BRCA
TCGA-OL-A66J-01A	1.87931	BRCA
TCGA-OL-A66K-01A	1.15556	BRCA
TCGA-OL-A66L-01A	3.97909	BRCA
TCGA-OL-A66N-01A	0.652653	BRCA
TCGA-OL-A66O-01A	0.429563	BRCA
TCGA-OL-A66P-01A	1.90734	BRCA
TCGA-OL-A6VO-01A	0.952817	BRCA
TCGA-OL-A6VQ-01A	3.20581	BRCA
TCGA-OL-A6VR-01A	1.0202	BRCA
TCGA-OL-A97C-01A	0.53251	BRCA
TCGA-PE-A5DC-01A	1.96592	BRCA
TCGA-PE-A5DD-01A	3.11538	BRCA
TCGA-PE-A5DE-01A	3.8318	BRCA
TCGA-PL-A8LV-01A	2.37582	BRCA
TCGA-PL-A8LX-01A	0.4133	BRCA
TCGA-PL-A8LZ-01A	1.91461	BRCA
TCGA-S3-A6ZF-01A	0.989286	BRCA
TCGA-S3-A6ZG-01A	0.459821	BRCA
TCGA-S3-A6ZH-01A	1.44712	BRCA
TCGA-S3-AA0Z-01A	1.77212	BRCA
TCGA-S3-AA10-01A	1.68608	BRCA
TCGA-S3-AA11-01A	0.870724	BRCA
TCGA-S3-AA12-01A	1.03654	BRCA
TCGA-S3-AA14-01A	3.61364	BRCA
TCGA-S3-AA15-01A	1.59829	BRCA
TCGA-S3-AA17-01A	1.18311	BRCA
TCGA-UL-AAZ6-01A	1.56222	BRCA
TCGA-UU-A93S-01A	1.91573	BRCA
TCGA-V7-A7HQ-01A	1.83188	BRCA
TCGA-W8-A86G-01A	1.28173	BRCA
TCGA-WT-AB41-01A	2.75944	BRCA
TCGA-WT-AB44-01A	0.74063	BRCA
TCGA-XX-A899-01A	3.22059	BRCA
TCGA-XX-A89A-01A	3.77189	BRCA
TCGA-Z7-A8R5-01A	0	BRCA
TCGA-Z7-A8R6-01A	3.2947	BRCA
TCGA-2W-A8YY-01A	0.393613	CESC
TCGA-4J-AA1J-01A	3.62537	CESC
TCGA-BI-A0VR-01A	3.16312	CESC
TCGA-BI-A0VS-01A	2.70642	CESC
TCGA-BI-A20A-01A	2.39181	CESC
TCGA-C5-A0TN-01A	2.75958	CESC
TCGA-C5-A1BE-01B	2.73835	CESC
TCGA-C5-A1BF-01B	3.43008	CESC
TCGA-C5-A1BI-01B	3.33566	CESC
TCGA-C5-A1BJ-01A	3.74192	CESC
TCGA-C5-A1BK-01B	3.51128	CESC
TCGA-C5-A1BL-01A	3.42249	CESC
TCGA-C5-A1BM-01A	3.84026	CESC
TCGA-C5-A1BN-01B	2.99961	CESC
TCGA-C5-A1M5-01A	1.97368	CESC
TCGA-C5-A1M6-01A	3.69561	CESC
TCGA-C5-A1M7-01A	3.70196	CESC
TCGA-C5-A1M8-01A	2.11095	CESC
TCGA-C5-A1M9-01A	2.19647	CESC
TCGA-C5-A1ME-01A	1.45802	CESC
TCGA-C5-A1MF-01A	3.11653	CESC
TCGA-C5-A1MH-01A	3.67421	CESC
TCGA-C5-A1MI-01A	3.3523	CESC
TCGA-C5-A1MJ-01A	3.06964	CESC
TCGA-C5-A1MK-01A	3.69392	CESC
TCGA-C5-A1ML-01A	3.28119	CESC
TCGA-C5-A1MN-01A	3.27845	CESC
TCGA-C5-A1MP-01A	2.7084	CESC
TCGA-C5-A1MQ-01A	2.72395	CESC
TCGA-C5-A2LS-01A	2.27937	CESC
TCGA-C5-A2LT-01A	2.12392	CESC
TCGA-C5-A2LV-01A	2.48077	CESC
TCGA-C5-A2LX-01A	2.90756	CESC
TCGA-C5-A2LY-01A	3.54655	CESC
TCGA-C5-A2M1-01A	2.90157	CESC
TCGA-C5-A2M2-01A	0.755193	CESC
TCGA-C5-A3HF-01A	2.80373	CESC
TCGA-C5-A7CG-01A	0.834073	CESC
TCGA-C5-A7CH-01A	2.73706	CESC
TCGA-C5-A7CJ-01A	2.42948	CESC
TCGA-C5-A7CK-01A	2.7031	CESC
TCGA-C5-A7CL-01A	3.55526	CESC
TCGA-C5-A7CM-01A	1.57075	CESC
TCGA-C5-A7CO-01A	2.40355	CESC
TCGA-C5-A7UC-01A	3.26474	CESC
TCGA-C5-A7UE-01A	1.83574	CESC
TCGA-C5-A7UH-01A	3.92651	CESC
TCGA-C5-A7UI-01A	3.48956	CESC
TCGA-C5-A7X3-01A	2.79769	CESC
TCGA-C5-A7X5-01A	3.29798	CESC
TCGA-C5-A7X8-01A	2.50933	CESC
TCGA-C5-A7XC-01A	2.92227	CESC
TCGA-C5-A8XH-01A	3.35382	CESC
TCGA-C5-A8XI-01A	1.64026	CESC
TCGA-C5-A8XJ-01A	3.91933	CESC
TCGA-C5-A8XK-01A	4.02398	CESC
TCGA-C5-A8YQ-01A	3.39177	CESC
TCGA-C5-A8YR-01A	3.5173	CESC
TCGA-C5-A8ZZ-01A	1.32722	CESC
TCGA-C5-A901-01A	3.30059	CESC
TCGA-C5-A902-01A	3.94044	CESC
TCGA-C5-A905-01A	3.49603	CESC
TCGA-C5-A907-01A	2.71907	CESC
TCGA-DG-A2KH-01A	3.00992	CESC
TCGA-DG-A2KJ-01A	2.74366	CESC
TCGA-DG-A2KK-01A	3.8584	CESC
TCGA-DG-A2KL-01A	3.51422	CESC
TCGA-DG-A2KM-01A	4.23051	CESC
TCGA-DR-A0ZL-01A	2.16056	CESC
TCGA-DR-A0ZM-01A	4.02945	CESC
TCGA-DS-A0VK-01A	3.25067	CESC
TCGA-DS-A0VL-01A	3.24052	CESC
TCGA-DS-A0VM-01A	3.73076	CESC
TCGA-DS-A0VN-01A	3.38169	CESC
TCGA-DS-A1OA-01A	1.95621	CESC
TCGA-DS-A1OB-01A	4.13314	CESC
TCGA-DS-A1OC-01A	3.48244	CESC
TCGA-DS-A1OD-01A	1.9951	CESC
TCGA-DS-A3LQ-01A	0.744915	CESC
TCGA-DS-A5RQ-01A	2.90433	CESC
TCGA-DS-A7WF-01A	1.5756	CESC
TCGA-DS-A7WH-01A	2.87429	CESC
TCGA-DS-A7WI-01A	0.303429	CESC
TCGA-EA-A1QS-01A	3.30195	CESC
TCGA-EA-A1QT-01A	1.67037	CESC
TCGA-EA-A3HQ-01A	2.0299	CESC
TCGA-EA-A3HR-01A	2.94053	CESC
TCGA-EA-A3HS-01A	0.412286	CESC
TCGA-EA-A3HT-01A	2.96891	CESC
TCGA-EA-A3HU-01A	2.68676	CESC
TCGA-EA-A3QD-01A	3.32757	CESC
TCGA-EA-A3QE-01A	2.73206	CESC
TCGA-EA-A3Y4-01A	4.19896	CESC
TCGA-EA-A410-01A	0.123966	CESC
TCGA-EA-A411-01A	1.71439	CESC
TCGA-EA-A439-01A	3.00299	CESC
TCGA-EA-A43B-01A	3.62785	CESC
TCGA-EA-A5FO-01A	1.90583	CESC
TCGA-EA-A5O9-01A	1.08978	CESC
TCGA-EA-A5ZD-01A	1.19237	CESC
TCGA-EA-A5ZE-01A	1.87073	CESC
TCGA-EA-A5ZF-01A	2.89103	CESC
TCGA-EA-A6QX-01A	3.55515	CESC
TCGA-EA-A78R-01A	3.18067	CESC
TCGA-EA-A97N-01A	3.16033	CESC
TCGA-EK-A2GZ-01A	2.00856	CESC
TCGA-EK-A2H0-01A	4.05134	CESC
TCGA-EK-A2H1-01A	3.73282	CESC
TCGA-EK-A2IP-01A	4.26807	CESC
TCGA-EK-A2PG-01A	3.69974	CESC
TCGA-EK-A2PI-01A	2.62687	CESC
TCGA-EK-A2PK-01A	0.98087	CESC
TCGA-EK-A2PL-01A	3.96692	CESC
TCGA-EK-A2PM-01A	3.48928	CESC
TCGA-EK-A2R7-01A	3.67011	CESC
TCGA-EK-A2R8-01A	4.28069	CESC
TCGA-EK-A2R9-01A	1.61845	CESC
TCGA-EK-A2RA-01A	3.34258	CESC
TCGA-EK-A2RB-01A	2.81558	CESC
TCGA-EK-A2RC-01A	4.10743	CESC
TCGA-EK-A2RD-01A	3.94862	CESC
TCGA-EK-A2RE-01A	0.424603	CESC
TCGA-EK-A2RJ-01A	3.80094	CESC
TCGA-EK-A2RK-01A	4.05861	CESC
TCGA-EK-A2RL-01A	0.208545	CESC
TCGA-EK-A2RM-01A	3.21011	CESC
TCGA-EK-A2RN-01A	3.209	CESC
TCGA-EK-A2RO-01A	2.59175	CESC
TCGA-EK-A3GJ-01A	4.01165	CESC
TCGA-EK-A3GK-01A	4.1712	CESC
TCGA-EK-A3GM-01A	3.63561	CESC
TCGA-EK-A3GN-01A	2.39686	CESC
TCGA-EX-A1H5-01A	1.51897	CESC
TCGA-EX-A1H6-01B	3.3894	CESC
TCGA-EX-A3L1-01A	3.17015	CESC
TCGA-EX-A449-01A	0.246318	CESC
TCGA-EX-A69L-01A	3.56838	CESC
TCGA-EX-A69M-01A	1.71502	CESC
TCGA-EX-A8YF-01A	2.85243	CESC
TCGA-FU-A23K-01A	3.58863	CESC
TCGA-FU-A23L-01A	3.49682	CESC
TCGA-FU-A2QG-01A	3.53037	CESC
TCGA-FU-A3EO-01A	1.06339	CESC
TCGA-FU-A3HY-01A	3.82918	CESC
TCGA-FU-A3HZ-01A	0.421035	CESC
TCGA-FU-A3NI-01A	2.51424	CESC
TCGA-FU-A3TQ-01A	1.60794	CESC
TCGA-FU-A3TX-01A	2.45373	CESC
TCGA-FU-A3WB-01A	2.79259	CESC
TCGA-FU-A3YQ-01A	3.62911	CESC
TCGA-FU-A40J-01A	3.37865	CESC
TCGA-FU-A5XV-01A	3.19809	CESC
TCGA-FU-A770-01A	2.57481	CESC
TCGA-GH-A9DA-01A	3.71609	CESC
TCGA-HG-A2PA-01A	2.20988	CESC
TCGA-HG-A9SC-01A	0.695142	CESC
TCGA-HM-A3JJ-01A	1.65544	CESC
TCGA-HM-A3JK-01A	1.82123	CESC
TCGA-HM-A6W2-01A	1.07627	CESC
TCGA-IR-A3L7-01A	1.93173	CESC
TCGA-IR-A3LA-01A	3.98759	CESC
TCGA-IR-A3LB-01A	3.16232	CESC
TCGA-IR-A3LC-01A	2.10328	CESC
TCGA-IR-A3LF-01A	3.58172	CESC
TCGA-IR-A3LH-01A	4.11522	CESC
TCGA-IR-A3LI-01A	3.9565	CESC
TCGA-IR-A3LK-01A	4.11373	CESC
TCGA-IR-A3LL-01A	4.0615	CESC
TCGA-JW-A5VG-01A	0.596671	CESC
TCGA-JW-A5VH-01A	0.575834	CESC
TCGA-JW-A5VI-01A	2.13313	CESC
TCGA-JW-A5VJ-01A	3.72392	CESC
TCGA-JW-A5VK-01A	1.00589	CESC
TCGA-JW-A5VL-01A	4.18771	CESC
TCGA-JW-A69B-01A	1.59468	CESC
TCGA-JW-A852-01A	2.73403	CESC
TCGA-JW-AAVH-01A	3.17866	CESC
TCGA-JX-A3PZ-01A	3.17108	CESC
TCGA-JX-A3Q0-01A	3.92434	CESC
TCGA-JX-A3Q8-01A	1.86011	CESC
TCGA-JX-A5QV-01A	1.16356	CESC
TCGA-LP-A4AU-01A	2.93106	CESC
TCGA-LP-A4AV-01A	3.82349	CESC
TCGA-LP-A4AW-01A	1.66095	CESC
TCGA-LP-A4AX-01A	2.89116	CESC
TCGA-LP-A5U2-01A	4.04609	CESC
TCGA-LP-A5U3-01A	2.92351	CESC
TCGA-LP-A7HU-01A	2.91218	CESC
TCGA-MA-AA3W-01A	1.84887	CESC
TCGA-MA-AA3X-01A	2.78774	CESC
TCGA-MA-AA3Y-01A	3.95695	CESC
TCGA-MA-AA3Z-01A	3.61546	CESC
TCGA-MA-AA41-01A	3.98822	CESC
TCGA-MA-AA42-01A	1.94296	CESC
TCGA-MA-AA43-01A	2.74291	CESC
TCGA-MU-A5YI-01A	3.01444	CESC
TCGA-MU-A8JM-01A	3.52347	CESC
TCGA-MY-A913-01A	3.93346	CESC
TCGA-PN-A8MA-01A	2.96991	CESC
TCGA-Q1-A5R1-01A	3.46154	CESC
TCGA-Q1-A5R2-01A	3.63836	CESC
TCGA-Q1-A5R3-01A	3.07895	CESC
TCGA-Q1-A6DT-01A	3.05298	CESC
TCGA-Q1-A6DV-01A	1.44444	CESC
TCGA-Q1-A6DW-01A	3.12073	CESC
TCGA-Q1-A73O-01A	4.11691	CESC
TCGA-Q1-A73P-01A	3.6711	CESC
TCGA-Q1-A73Q-01A	3.08097	CESC
TCGA-Q1-A73R-01A	0.964747	CESC
TCGA-Q1-A73S-01A	1.89852	CESC
TCGA-R2-A69V-01A	3.1642	CESC
TCGA-RA-A741-01A	3.06513	CESC
TCGA-UC-A7PD-01A	3.37274	CESC
TCGA-UC-A7PF-01A	3.97403	CESC
TCGA-UC-A7PG-01A	4.01865	CESC
TCGA-UC-A7PI-01A	1.75713	CESC
TCGA-VS-A8EB-01A	3.18865	CESC
TCGA-VS-A8EC-01A	1.84454	CESC
TCGA-VS-A8EG-01A	1.41607	CESC
TCGA-VS-A8EH-01A	1.79666	CESC
TCGA-VS-A8EI-01A	3.19304	CESC
TCGA-VS-A8EJ-01A	2.26172	CESC
TCGA-VS-A8EK-01A	3.10842	CESC
TCGA-VS-A8EL-01A	3.96182	CESC
TCGA-VS-A8Q8-01A	3.65397	CESC
TCGA-VS-A8Q9-01A	1.92809	CESC
TCGA-VS-A8QA-01A	3.19812	CESC
TCGA-VS-A8QC-01A	3.411	CESC
TCGA-VS-A8QF-01A	2.60286	CESC
TCGA-VS-A8QH-01A	1.14606	CESC
TCGA-VS-A8QM-01A	3.58161	CESC
TCGA-VS-A94W-01A	3.01573	CESC
TCGA-VS-A94X-01A	4.06015	CESC
TCGA-VS-A94Y-01A	1.46897	CESC
TCGA-VS-A94Z-01A	2.40592	CESC
TCGA-VS-A950-01A	3.12905	CESC
TCGA-VS-A952-01A	3.20274	CESC
TCGA-VS-A953-01A	4.06144	CESC
TCGA-VS-A954-01A	2.82778	CESC
TCGA-VS-A957-01A	2.08984	CESC
TCGA-VS-A958-01A	4.00396	CESC
TCGA-VS-A959-01A	3.18781	CESC
TCGA-VS-A9U5-01A	2.22504	CESC
TCGA-VS-A9U6-01A	2.26031	CESC
TCGA-VS-A9U7-01A	4.10669	CESC
TCGA-VS-A9UA-01A	3.18727	CESC
TCGA-VS-A9UB-01A	1.80208	CESC
TCGA-VS-A9UC-01A	3.5565	CESC
TCGA-VS-A9UD-01A	2.55159	CESC
TCGA-VS-A9UH-01A	3.86968	CESC
TCGA-VS-A9UI-01A	3.03753	CESC
TCGA-VS-A9UJ-01A	0.407184	CESC
TCGA-VS-A9UL-01A	2.5082	CESC
TCGA-VS-A9UM-01A	2.44443	CESC
TCGA-VS-A9UO-01A	1.41084	CESC
TCGA-VS-A9UP-01A	3.73661	CESC
TCGA-VS-A9UQ-01A	1.49647	CESC
TCGA-VS-A9UR-01A	2.85474	CESC
TCGA-VS-A9UT-01A	0.581665	CESC
TCGA-VS-A9UU-01A	1.33333	CESC
TCGA-VS-A9UV-01A	0.901899	CESC
TCGA-VS-A9UY-01A	3.39254	CESC
TCGA-VS-A9UZ-01A	3.43591	CESC
TCGA-VS-A9V0-01A	1.54711	CESC
TCGA-VS-A9V1-01A	3.19338	CESC
TCGA-VS-A9V2-01A	2.55869	CESC
TCGA-VS-A9V3-01A	3.56234	CESC
TCGA-VS-A9V4-01A	0.957039	CESC
TCGA-VS-A9V5-01A	3.0968	CESC
TCGA-VS-AA62-01A	3.9538	CESC
TCGA-WL-A834-01A	2.71267	CESC
TCGA-XS-A8TJ-01A	2.77153	CESC
TCGA-ZJ-A8QO-01A	1.45455	CESC
TCGA-ZJ-A8QR-01A	3.40443	CESC
TCGA-ZJ-AAX4-01A	1.82934	CESC
TCGA-ZJ-AAX8-01A	3.15497	CESC
TCGA-ZJ-AAXA-01A	3.45515	CESC
TCGA-ZJ-AAXB-01A	3.12155	CESC
TCGA-ZJ-AAXD-01A	3.86405	CESC
TCGA-ZJ-AAXF-01A	1.45257	CESC
TCGA-ZJ-AAXI-01A	2.61889	CESC
TCGA-ZJ-AAXJ-01A	2.57494	CESC
TCGA-ZJ-AAXN-01A	2.92846	CESC
TCGA-ZJ-AAXT-01A	3.62966	CESC
TCGA-ZJ-AAXU-01A	3.73233	CESC
TCGA-ZJ-AB0H-01A	2.7386	CESC
TCGA-ZJ-AB0I-01A	1.99325	CESC
TCGA-ZX-AA5X-01A	1.80767	CESC
TCGA-3X-AAV9-01A	1.96599	CHOL
TCGA-3X-AAVA-01A	0	CHOL
TCGA-3X-AAVB-01A	1.56316	CHOL
TCGA-3X-AAVC-01A	0.535779	CHOL
TCGA-3X-AAVE-01A	2.09091	CHOL
TCGA-4G-AAZF-01A	1.31292	CHOL
TCGA-4G-AAZG-01A	2.91685	CHOL
TCGA-4G-AAZO-01A	1.1461	CHOL
TCGA-4G-AAZR-01A	4.15517	CHOL
TCGA-4G-AAZT-01A	1.88174	CHOL
TCGA-5A-A8ZF-01A	3.57179	CHOL
TCGA-5A-A8ZG-01A	0	CHOL
TCGA-W5-AA2G-01A	0	CHOL
TCGA-W5-AA2I-01A	1.23965	CHOL
TCGA-W5-AA2J-01A	4.21053	CHOL
TCGA-W5-AA2K-01A	0.865741	CHOL
TCGA-W5-AA2M-01A	1.18519	CHOL
TCGA-W5-AA2O-01A	1.53659	CHOL
TCGA-W5-AA2Q-01A	1.11111	CHOL
TCGA-W5-AA2R-01A	0	CHOL
TCGA-W5-AA2T-01A	1.34202	CHOL
TCGA-W5-AA2U-01A	0.583464	CHOL
TCGA-W5-AA2W-01A	1.37213	CHOL
TCGA-W5-AA2X-01A	0.61	CHOL
TCGA-W5-AA2Z-01A	1.04785	CHOL
TCGA-W5-AA30-01A	0.63	CHOL
TCGA-W5-AA31-01A	1.48632	CHOL
TCGA-W5-AA33-01A	1.79726	CHOL
TCGA-W5-AA34-01A	0.351385	CHOL
TCGA-W5-AA36-01A	0.71804	CHOL
TCGA-W5-AA38-01A	1.10078	CHOL
TCGA-W5-AA39-01A	1.32971	CHOL
TCGA-W6-AA0S-01A	1.55238	CHOL
TCGA-W6-AA0T-01A	1.66484	CHOL
TCGA-W7-A93O-01A	2.36856	CHOL
TCGA-W7-A93P-01A	0.904762	CHOL
TCGA-WD-A7RX-01A	1.91429	CHOL
TCGA-YR-A95A-01A	0.607207	CHOL
TCGA-ZD-A8I3-01A	1.47214	CHOL
TCGA-ZH-A8Y1-01A	1.31473	CHOL
TCGA-ZH-A8Y2-01A	2	CHOL
TCGA-ZH-A8Y3-01A	1.59024	CHOL
TCGA-ZH-A8Y4-01A	0.818272	CHOL
TCGA-ZH-A8Y5-01A	0.557261	CHOL
TCGA-ZH-A8Y6-01A	4.36852	CHOL
TCGA-ZH-A8Y7-01A	0.472493	CHOL
TCGA-ZH-A8Y8-01A	1.61852	CHOL
TCGA-ZK-AAYZ-01A	2.62687	CHOL
TCGA-ZU-A8S4-01A	0.467857	CHOL
TCGA-3L-AA1B-01A	0.926192	COAD
TCGA-4N-A93T-01A	0.41573	COAD
TCGA-4T-AA8H-01A	0.488779	COAD
TCGA-5M-AAT4-01A	0.776389	COAD
TCGA-5M-AAT5-01A	0.449102	COAD
TCGA-5M-AAT6-01A	0.0942183	COAD
TCGA-5M-AATA-01A	0.239437	COAD
TCGA-5M-AATE-01A	1.01531	COAD
TCGA-A6-2671-01A	0.459616	COAD
TCGA-A6-2672-01B	0.133301	COAD
TCGA-A6-2674-01A	1.52209	COAD
TCGA-A6-2675-01A	0.883366	COAD
TCGA-A6-2677-01A	0.335767	COAD
TCGA-A6-2679-01A	0.763246	COAD
TCGA-A6-2680-01A	0.668041	COAD
TCGA-A6-2681-01A	0.181705	COAD
TCGA-A6-2682-01A	1.35587	COAD
TCGA-A6-2684-01A	1.4495	COAD
TCGA-A6-2685-01A	1.15294	COAD
TCGA-A6-2686-01A	0.253137	COAD
TCGA-A6-3807-01A	2.52212	COAD
TCGA-A6-3808-01A	0.687858	COAD
TCGA-A6-3809-01A	0.146332	COAD
TCGA-A6-3810-01A	1.10447	COAD
TCGA-A6-4105-01A	0.94888	COAD
TCGA-A6-4107-01A	0.459914	COAD
TCGA-A6-5656-01A	0.176313	COAD
TCGA-A6-5657-01A	1.18044	COAD
TCGA-A6-5659-01A	0.790285	COAD
TCGA-A6-5660-01A	0.970739	COAD
TCGA-A6-5661-01A	0.166239	COAD
TCGA-A6-5664-01A	0	COAD
TCGA-A6-5665-01A	0.133797	COAD
TCGA-A6-5666-01A	0.612402	COAD
TCGA-A6-5667-01A	0.590098	COAD
TCGA-A6-6137-01A	0.492016	COAD
TCGA-A6-6138-01A	0.443865	COAD
TCGA-A6-6142-01A	0.477496	COAD
TCGA-A6-6648-01A	0.908051	COAD
TCGA-A6-6649-01A	0.711048	COAD
TCGA-A6-6650-01A	1.18229	COAD
TCGA-A6-6651-01A	1.56052	COAD
TCGA-A6-6652-01A	0.853705	COAD
TCGA-A6-6653-01A	0.16084	COAD
TCGA-A6-6654-01A	0.707962	COAD
TCGA-A6-6780-01A	0.177608	COAD
TCGA-A6-6781-01A	0.105164	COAD
TCGA-A6-6782-01A	0.941667	COAD
TCGA-A6-A565-01A	0.18463	COAD
TCGA-A6-A566-01A	0.391304	COAD
TCGA-A6-A567-01A	0.200958	COAD
TCGA-A6-A56B-01A	0.313053	COAD
TCGA-AA-3488-01A	0.974067	COAD
TCGA-AA-3489-01A	0.789826	COAD
TCGA-AA-3492-01A	0.296091	COAD
TCGA-AA-3494-01A	0.58567	COAD
TCGA-AA-3495-01A	0.479111	COAD
TCGA-AA-3496-01A	0.530925	COAD
TCGA-AA-3502-01A	0.297167	COAD
TCGA-AA-3506-01A	0.203457	COAD
TCGA-AA-3509-01A	0.804717	COAD
TCGA-AA-3510-01A	0.700584	COAD
TCGA-AA-3511-01A	1.37586	COAD
TCGA-AA-3530-01A	0.384615	COAD
TCGA-AA-3655-01A	0.563563	COAD
TCGA-AA-3660-01A	0.372476	COAD
TCGA-AA-3662-01A	0.563725	COAD
TCGA-AA-3663-01A	0.218311	COAD
TCGA-AA-3664-01A	0.443783	COAD
TCGA-AA-3666-01A	0.719875	COAD
TCGA-AA-3667-01A	0.715054	COAD
TCGA-AA-3672-01A	0.179756	COAD
TCGA-AA-3673-01A	0.50218	COAD
TCGA-AA-3675-01A	0.617299	COAD
TCGA-AA-3678-01A	0.245416	COAD
TCGA-AA-3679-01A	0.699671	COAD
TCGA-AA-3680-01A	0.169521	COAD
TCGA-AA-3681-01A	0.358075	COAD
TCGA-AA-3684-01A	0.99287	COAD
TCGA-AA-3685-01A	0.904147	COAD
TCGA-AA-3688-01A	0.944562	COAD
TCGA-AA-3692-01A	0	COAD
TCGA-AA-3693-01A	1.24295	COAD
TCGA-AA-3695-01A	0.509709	COAD
TCGA-AA-3696-01A	0.725	COAD
TCGA-AA-3697-01A	1.19788	COAD
TCGA-AA-3712-01A	3.06736	COAD
TCGA-AA-3713-01A	0.26579	COAD
TCGA-AA-3715-01A	0.413893	COAD
TCGA-AA-3811-01A	0.267135	COAD
TCGA-AA-3812-01A	0.549406	COAD
TCGA-AA-3814-01A	0.660957	COAD
TCGA-AA-3815-01A	0.181642	COAD
TCGA-AA-3818-01A	0.739083	COAD
TCGA-AA-3819-01A	1.15154	COAD
TCGA-AA-3821-01A	0.171583	COAD
TCGA-AA-3831-01A	0.806991	COAD
TCGA-AA-3833-01A	0.275661	COAD
TCGA-AA-3837-01A	0.45137	COAD
TCGA-AA-3841-01A	0.624138	COAD
TCGA-AA-3842-01A	0.780684	COAD
TCGA-AA-3844-01A	0.89528	COAD
TCGA-AA-3845-01A	0.372429	COAD
TCGA-AA-3846-01A	0.772059	COAD
TCGA-AA-3848-01A	0.525997	COAD
TCGA-AA-3850-01A	0.527027	COAD
TCGA-AA-3851-01A	0.41861	COAD
TCGA-AA-3852-01A	1.02062	COAD
TCGA-AA-3854-01A	0.445	COAD
TCGA-AA-3855-01A	0.796384	COAD
TCGA-AA-3856-01A	0.333796	COAD
TCGA-AA-3858-01A	0.46934	COAD
TCGA-AA-3860-01A	0.572201	COAD
TCGA-AA-3861-01A	0.298402	COAD
TCGA-AA-3862-01A	0.578348	COAD
TCGA-AA-3864-01A	0.114252	COAD
TCGA-AA-3866-01A	0.699718	COAD
TCGA-AA-3867-01A	0.193694	COAD
TCGA-AA-3869-01A	0.550043	COAD
TCGA-AA-3870-01A	0.775629	COAD
TCGA-AA-3872-01A	2.04816	COAD
TCGA-AA-3875-01A	0.260352	COAD
TCGA-AA-3877-01A	0.22001	COAD
TCGA-AA-3930-01A	1.7656	COAD
TCGA-AA-3939-01A	1.45809	COAD
TCGA-AA-3941-01A	0.727298	COAD
TCGA-AA-3947-01A	0.195371	COAD
TCGA-AA-3949-01A	0.212703	COAD
TCGA-AA-3950-01A	0.482512	COAD
TCGA-AA-3952-01A	1.00131	COAD
TCGA-AA-3955-01A	1.34383	COAD
TCGA-AA-3956-01A	1.19916	COAD
TCGA-AA-3966-01A	0.31398	COAD
TCGA-AA-3967-01A	1.39862	COAD
TCGA-AA-3968-01A	0.707052	COAD
TCGA-AA-3971-01A	1.33582	COAD
TCGA-AA-3972-01A	0.94242	COAD
TCGA-AA-3973-01A	0.899611	COAD
TCGA-AA-3975-01A	0.735338	COAD
TCGA-AA-3976-01A	0.446712	COAD
TCGA-AA-3977-01A	0.862895	COAD
TCGA-AA-3979-01A	1.00628	COAD
TCGA-AA-3980-01A	0.48351	COAD
TCGA-AA-3982-01A	0.86255	COAD
TCGA-AA-3984-01A	0.659999	COAD
TCGA-AA-3986-01A	0.234257	COAD
TCGA-AA-3989-01A	0.454782	COAD
TCGA-AA-3994-01A	0.237039	COAD
TCGA-AA-A004-01A	1.19049	COAD
TCGA-AA-A00N-01A	0.470897	COAD
TCGA-AA-A010-01A	0.522708	COAD
TCGA-AA-A017-01A	1.69879	COAD
TCGA-AA-A01C-01A	0.28	COAD
TCGA-AA-A01I-01A	0.492509	COAD
TCGA-AA-A01P-01A	0.313304	COAD
TCGA-AA-A01R-01A	0.0764408	COAD
TCGA-AA-A01S-01A	0.457763	COAD
TCGA-AA-A01T-01A	0.423179	COAD
TCGA-AA-A01V-01A	0.426179	COAD
TCGA-AA-A01X-01A	0.523123	COAD
TCGA-AA-A01Z-01A	0.342276	COAD
TCGA-AA-A022-01A	0.0984029	COAD
TCGA-AA-A024-01A	1.14693	COAD
TCGA-AA-A02E-01A	1.11889	COAD
TCGA-AA-A02F-01A	0.688889	COAD
TCGA-AA-A02H-01A	1.07824	COAD
TCGA-AA-A02K-01A	1.03943	COAD
TCGA-AA-A02O-01A	0.790143	COAD
TCGA-AA-A02R-01A	0.289176	COAD
TCGA-AA-A02W-01A	0.521661	COAD
TCGA-AA-A02Y-01A	0.692572	COAD
TCGA-AA-A03F-01A	0.248669	COAD
TCGA-AA-A03J-01A	0.835897	COAD
TCGA-AD-5900-01A	0.246559	COAD
TCGA-AD-6548-01A	0.912444	COAD
TCGA-AD-6888-01A	0.103263	COAD
TCGA-AD-6889-01A	0.230985	COAD
TCGA-AD-6890-01A	0.624935	COAD
TCGA-AD-6895-01A	0.594144	COAD
[truncated: 7,551 more rows]
