# Supplementary material for: APOBEC-mediated mutagenesis is a favorable predictor of prognosis and immunotherapy for bladder cancer patients: evidence from pan-cancer analysis and multiple databases
Source: Theranostics. 2022 May 16;12(9):4181–99. doi: 10.7150/thno.73235 (PMC9169361; doi:10.7150/thno.73235)
Supplement: Supplementary file 3 — Supplementary table 2. [file thnov12p4181s3.xlsx]

## Sheet: 401DEGs
Gene_symbol	log2FC	p_Value	FDR_q
ZNF683	5.08576	4.10521e-17	7.2773e-13
KLRD1	3.75208	5.49955e-13	4.87453e-09
KLRC2	3.76072	3.675e-12	2.17156e-08
CCL5	3.3038	8.65775e-12	3.8369e-08
GZMH	3.7103	1.7604e-11	5.20111e-08
KLRC3	4.65543	1.6104e-11	5.20111e-08
HLA-DQA1	3.57281	3.90811e-11	9.89702e-08
GBP5	3.78581	1.94131e-10	3.82373e-07
GZMB	3.52038	1.88623e-10	3.82373e-07
FASLG	3.17834	7.52876e-10	1.33462e-06
APOC2	3.11688	1.03971e-09	1.67554e-06
FCGR1B	2.75454	1.42214e-09	1.93925e-06
LOC389634	3.01093	1.33401e-09	1.93925e-06
DUOXA2	-4.13255	1.65004e-09	1.95001e-06
EPYC	5.46703	1.60865e-09	1.95001e-06
WARS	2.47125	1.85906e-09	2.05972e-06
HOXD3	-2.34362	4.03346e-09	4.20595e-06
KIR2DL4	3.64957	4.5251e-09	4.45647e-06
C2orf84	4.4277	5.51953e-09	5.14972e-06
OLR1	3.5463	6.16339e-09	5.20278e-06
SPINK7	-4.94516	5.96481e-09	5.20278e-06
CD8A	2.6594	8.51518e-09	6.28953e-06
FCGR1C	2.74213	7.87804e-09	6.28953e-06
HMOX1	2.73227	8.23878e-09	6.28953e-06
COX7B2	8.16871	9.99832e-09	6.62324e-06
IFNG	3.68399	9.93927e-09	6.62324e-06
KLRK1	2.52279	1.0805e-08	6.62324e-06
LAG3	2.99817	1.02145e-08	6.62324e-06
OSCAR	2.78956	1.08351e-08	6.62324e-06
GZMA	2.96343	1.26466e-08	7.47288e-06
ANXA10	-5.70337	1.41946e-08	8.11704e-06
ATP6V0A4	4.84797	1.53383e-08	8.49694e-06
KLRC4	4.18202	1.61809e-08	8.69211e-06
NKG7	2.83108	1.67219e-08	8.71851e-06
MRC1	2.91672	1.99747e-08	1.01169e-05
GNLY	3.52029	2.07475e-08	1.02164e-05
COL9A3	-2.40618	2.60692e-08	1.12714e-05
CXCL9	3.37448	2.51806e-08	1.12714e-05
CXCR6	2.46437	2.47596e-08	1.12714e-05
FAM179A	2.78855	2.37379e-08	1.12714e-05
FCGR3A	2.75969	2.57933e-08	1.12714e-05
P2RY6	2.29729	3.13119e-08	1.32159e-05
KRT86	2.94957	3.51932e-08	1.45086e-05
FCER1G	2.62007	4.19686e-08	1.65652e-05
NOX1	4.11842	4.20507e-08	1.65652e-05
FCGR1A	2.81808	4.32345e-08	1.66613e-05
GPR84	2.67954	5.12937e-08	1.93465e-05
FAM178B	3.62227	6.62628e-08	2.44717e-05
HSPA6	1.89783	7.36422e-08	2.66419e-05
TYROBP	2.33165	8.86894e-08	3.14439e-05
FABP7	11.0087	1.08916e-07	3.7858e-05
SST	-8.04606	1.18489e-07	4.03934e-05
FAM26F	2.20385	1.41231e-07	4.72379e-05
HLA-DQB1	2.5731	1.56485e-07	5.13704e-05
CCL4	2.59833	1.90569e-07	6.03252e-05
PHGR1	-7.38166	1.88172e-07	6.03252e-05
ALOX15B	-3.00879	1.97954e-07	6.06546e-05
C1QA	2.60626	1.98452e-07	6.06546e-05
C2	2.32642	2.31835e-07	6.84957e-05
CA4	5.31727	2.31057e-07	6.84957e-05
C1QB	2.57009	2.97652e-07	8.64996e-05
IFI30	1.97295	3.08177e-07	8.81139e-05
HOXD4	-2.09432	3.2503e-07	9.14572e-05
HAVCR2	2.26456	3.37556e-07	9.34977e-05
KIAA0195	-0.775794	3.4399e-07	9.38141e-05
CALML5	5.06465	3.52714e-07	9.47357e-05
AIG1	-1.28755	3.64902e-07	9.63055e-05
PILRA	2.13039	3.69424e-07	9.63055e-05
TARP	2.68587	4.31587e-07	0.00011088
APOC1	2.25406	4.65451e-07	0.000117872
FERMT3	2.04311	5.12726e-07	0.000126199
MARCO	4.06616	5.10827e-07	0.000126199
PTPN7	2.41334	5.1969e-07	0.000126199
NCDN	-0.526788	5.28629e-07	0.000126635
FCRL6	2.69644	5.60133e-07	0.000131688
PDCD1	2.49988	5.64581e-07	0.000131688
BAALC	-2.83192	6.2333e-07	0.000143504
APOB	-4.1349	7.51315e-07	0.000168507
ICAM1	2.11027	7.60454e-07	0.000168507
PRF1	2.50308	7.54959e-07	0.000168507
RARRES3	2.31434	7.88209e-07	0.000172501
CYP4F2	4.69584	8.21749e-07	0.000175508
NFAM1	2.15712	8.19164e-07	0.000175508
CHRNA1	2.92563	8.41161e-07	0.000177515
SP140	2.08197	8.87284e-07	0.000185046
CHIT1	2.97633	9.01294e-07	0.000185782
COL11A1	3.81812	9.92129e-07	0.000201456
TREM2	2.03334	1.00006e-06	0.000201456
XIRP1	3.76889	1.04845e-06	0.00020883
CCR5	2.19231	1.09299e-06	0.000215283
TNFRSF19	2.86007	1.11349e-06	0.00021691
GDPD2	-3.62825	1.15217e-06	0.000222005
KBTBD12	-3.95149	1.20595e-06	0.00022987
KRT81	2.95401	1.23428e-06	0.000230316
LDB1	-0.80479	1.23161e-06	0.000230316
MEGF10	3.48103	1.26218e-06	0.00023307
GALM	1.16894	1.42605e-06	0.000260615
PLCD3	-1.98772	1.44777e-06	0.000261883
C11orf75	1.39042	1.46795e-06	0.000262853
KLK10	-3.78836	1.52966e-06	0.000268478
LAT2	1.93628	1.52925e-06	0.000268478
CD274	2.92256	1.60401e-06	0.000278767
C12orf59	3.40108	1.71764e-06	0.000295618
FTL	1.01546	1.73953e-06	0.000296506
TBC1D10C	2.21279	1.80471e-06	0.000304687
ACP5	1.50241	1.86101e-06	0.000308318
IL32	2.0637	1.84801e-06	0.000308318
IDO1	2.92612	1.88669e-06	0.00030968
KEL	-2.71104	2.03974e-06	0.000331729
SFTPB	3.8266	2.15015e-06	0.000346506
GLB1L3	4.68221	2.42793e-06	0.000384286
HSD3B7	1.39478	2.41074e-06	0.000384286
KIR3DL2	4.56087	2.63359e-06	0.000413147
MSH3	-0.648706	2.92474e-06	0.000454798
ITGA11	2.64482	3.10345e-06	0.00047839
CD244	2.08478	3.16818e-06	0.000483722
GADD45G	1.50121	3.2199e-06	0.000483722
RASSF4	1.59824	3.20787e-06	0.000483722
APOL3	1.5591	3.32263e-06	0.000490835
CLK1	-0.857928	3.31837e-06	0.000490835
CXCL11	3.26993	3.52052e-06	0.000515771
CD14	2.04638	3.80357e-06	0.000552671
ALB	-4.68715	3.88795e-06	0.00055582
GBP1	1.96038	3.88452e-06	0.00055582
SPRR2A	-4.51839	3.97395e-06	0.00056357
GPR25	3.20162	4.07544e-06	0.000573375
DUOX2	-3.20017	4.23539e-06	0.000591187
KLRC1	2.48853	4.40396e-06	0.000609914
C1QC	2.23985	4.75243e-06	0.000648049
TBX21	2.43529	4.73304e-06	0.000648049
LILRP2	3.66778	4.97858e-06	0.000673705
VMO1	1.98292	5.05233e-06	0.000678505
ACAP1	1.97066	5.3024e-06	0.000692518
AQP9	2.78745	5.25122e-06	0.000692518
CXCR2P1	2.7526	5.31293e-06	0.000692518
MIR155HG	1.82055	5.22536e-06	0.000692518
HOXD1	-2.56341	5.48243e-06	0.000709394
MUC15	3.43186	5.84939e-06	0.000751393
SLC39A7	0.755569	5.92993e-06	0.000756258
JAKMIP1	2.76891	6.00781e-06	0.000760717
IL21R	2.33497	6.08668e-06	0.000765238
TBX15	-2.46888	6.43199e-06	0.000802957
GUCA2A	5.08221	6.63766e-06	0.000822838
SUMO1P1	4.7201	6.77242e-06	0.000833713
CD300C	2.57358	7.30181e-06	0.000884732
PTPRCAP	1.92995	7.30738e-06	0.000884732
RGS9	2.22975	7.33659e-06	0.000884732
PADI2	2.03631	7.50707e-06	0.000893421
SLA2	2.15166	7.50943e-06	0.000893421
CXorf61	6.32286	7.6861e-06	0.000902328
IL18BP	1.20126	7.68469e-06	0.000902328
RHOBTB2	-1.76039	7.79636e-06	0.000909251
FCGR2A	1.95825	8.14799e-06	0.000944049
PIK3AP1	1.9216	8.35676e-06	0.00096195
LILRB4	2.4532	8.42903e-06	0.000964009
ADAP2	1.50606	8.5562e-06	0.000972281
ITGAL	1.89961	8.87066e-06	0.00100139
SLAMF8	2.10155	8.92533e-06	0.00100139
CD7	2.19215	9.451e-06	0.0010537
DGKA	-1.18198	9.74311e-06	0.0010787
HSPA7	1.83779	9.79694e-06	0.0010787
AIF1	1.99384	9.97935e-06	0.001092
AKAP5	1.51499	1.00632e-05	0.00109442
NOX4	1.95098	1.09973e-05	0.00117419
PREB	0.580561	1.10617e-05	0.00117419
SIGLEC5	3.19349	1.10026e-05	0.00117419
TMEM149	1.38698	1.09897e-05	0.00117419
FBXO38	-0.607431	1.14276e-05	0.00120582
LCK	1.68546	1.17777e-05	0.0012354
GKN1	-5.67919	1.20539e-05	0.00125694
IL2RB	1.78793	1.36999e-05	0.00142022
SLC11A1	1.66492	1.44202e-05	0.0014862
CRTAM	2.39591	1.509e-05	0.00154625
BCL8	3.51466	1.53954e-05	0.00156848
IGSF6	1.95551	1.56599e-05	0.0015863
SEC13	0.71593	1.60757e-05	0.00161917
SLC5A6	1.00612	1.62401e-05	0.00162649
AMBP	-4.50433	1.6587e-05	0.0016519
C15orf55	2.43631	1.69179e-05	0.00166613
IL27	2.57955	1.68983e-05	0.00166613
RENBP	1.87966	1.74554e-05	0.00170957
HLA-DOA	1.95289	1.76972e-05	0.00171431
ICAM4	2.23696	1.76684e-05	0.00171431
ATP10A	2.08233	1.78708e-05	0.00171748
HK3	2.30134	1.80206e-05	0.00171748
KLK2	4.86244	1.7999e-05	0.00171748
PI3	-3.67937	1.84314e-05	0.00174723
NCF1C	2.46653	1.86507e-05	0.00175862
CYP1A1	5.32314	1.92174e-05	0.00180247
CLEC7A	1.97768	1.96255e-05	0.00183106
JPH4	-2.42635	1.97825e-05	0.00183605
FAM133A	4.16994	1.9944e-05	0.00184139
MS4A7	1.8654	2.01056e-05	0.00184669
SUSD3	1.80386	2.09331e-05	0.00191279
SULT1A2	-2.13439	2.22965e-05	0.00202692
ABAT	-1.68207	2.24529e-05	0.00203073
FPR3	2.2649	2.26191e-05	0.00203537
PLEK	1.91206	2.28072e-05	0.00204193
CD33	2.15218	2.33345e-05	0.00207865
CXCR3	2.05955	2.36497e-05	0.00209619
CMKLR1	2.30582	2.41772e-05	0.00211156
MSR1	1.98329	2.41585e-05	0.00211156
SSTR5	-4.35315	2.41836e-05	0.00211156
TCERG1L	-3.83812	2.42995e-05	0.00211156
XKR9	2.26549	2.44748e-05	0.00211642
ZNF608	-1.64132	2.47971e-05	0.00213387
WNT2	2.12912	2.52283e-05	0.00216049
C1orf61	3.38355	2.56181e-05	0.00216234
CD53	1.87579	2.56654e-05	0.00216234
HAPLN3	1.82134	2.54304e-05	0.00216234
RNF157	2.19737	2.57378e-05	0.00216234
MED8	0.722158	2.59823e-05	0.00217258
CACNA1I	-2.39049	2.62448e-05	0.00218239
SYNGR3	2.09248	2.63458e-05	0.00218239
SIGLEC9	1.93302	2.6705e-05	0.00220186
SIGLEC1	2.09425	2.78404e-05	0.00228484
CD300LF	1.95247	2.86675e-05	0.00233548
ZMYND15	1.38936	2.87209e-05	0.00233548
SELM	1.71891	2.93454e-05	0.00237537
LST1	1.81137	2.96577e-05	0.00238974
TUBGCP6	-0.712761	3.02913e-05	0.00242974
IL15RA	1.66404	3.05977e-05	0.00244327
OTOA	2.07452	3.08946e-05	0.00245592
CCL8	1.91503	3.14986e-05	0.00248408
CLEC5A	1.80815	3.15307e-05	0.00248408
DMRT3	2.46258	3.1672e-05	0.00248408
PRAM1	1.6692	3.18094e-05	0.00248408
GBP4	1.78643	3.2923e-05	0.00255976
IL18RAP	2.02108	3.41757e-05	0.00264518
RCN3	1.92461	3.43201e-05	0.00264518
LILRB3	1.99576	3.56003e-05	0.0027202
ZPLD1	3.25313	3.54644e-05	0.0027202
DMRTA2	2.72034	3.5973e-05	0.00272518
IL13RA2	2.67759	3.59405e-05	0.00272518
APOE	2.10448	3.66801e-05	0.00273205
CD300A	1.70575	3.65714e-05	0.00273205
CD72	1.78049	3.64861e-05	0.00273205
SIGLEC8	2.49642	3.63704e-05	0.00273205
PLXNB3	-1.73552	3.73466e-05	0.00277005
NLRP7	3.0339	3.82896e-05	0.00282816
OGT	-0.939174	3.85484e-05	0.00283547
C17orf66	3.27605	3.95677e-05	0.00289841
PEA15	0.758885	4.00557e-05	0.00291186
PVRL2	0.726701	4.00797e-05	0.00291186
ARRB2	0.965533	4.17626e-05	0.00301456
C17orf93	3.14153	4.18335e-05	0.00301456
CTSK	1.77668	4.21263e-05	0.00302337
MAP4K1	1.83924	4.26686e-05	0.00303769
MYLK4	2.37131	4.26611e-05	0.00303769
TAP1	1.62801	4.37528e-05	0.00309082
TNFSF4	1.85945	4.37635e-05	0.00309082
TBCK	-0.811873	4.67132e-05	0.00328605
OBSCN	-1.44584	4.68988e-05	0.00328607
CCL3	1.98777	4.81484e-05	0.00336034
CKM	2.25936	5.17761e-05	0.00359935
CLEC4A	1.98153	5.22866e-05	0.00362064
ANKRD19	1.6232	5.28124e-05	0.0036287
CORO1A	1.47245	5.27536e-05	0.0036287
GOLGA8B	-1.41993	5.30721e-05	0.00363247
C12orf44	0.682817	5.35463e-05	0.00365083
psiTPTE22	-2.49408	5.5685e-05	0.0037821
LILRA6	2.17865	5.62189e-05	0.00380379
FLJ44606	-1.30186	5.73823e-05	0.00386774
HERC4	-0.469131	5.76512e-05	0.00387115
TGM2	2.0133	5.86555e-05	0.00392372
APOL6	1.07278	5.99393e-05	0.00399453
PPM1N	-1.69592	6.04093e-05	0.00401077
C12orf70	2.03547	6.14641e-05	0.00406364
RGS4	2.38068	6.16641e-05	0.00406364
SPATA20	-0.976028	6.21826e-05	0.00408263
KIR2DL1	3.82589	6.31966e-05	0.0041339
HOXB3	-1.81474	6.46164e-05	0.00421123
BCAT1	2.28963	6.54015e-05	0.0042159
CD48	1.8356	6.52325e-05	0.0042159
VSTM2L	2.69793	6.51133e-05	0.0042159
SLC7A7	1.868	6.61242e-05	0.00424704
TLR7	2.1906	6.64996e-05	0.00425574
LOC100132247	-1.14257	6.89388e-05	0.00439596
APOBEC3B	1.6478	6.92282e-05	0.0043986
MME	2.35452	7.19911e-05	0.00455781
RNF126P1	2.93968	7.26096e-05	0.00458061
CGB5	-2.64273	7.30949e-05	0.00459487
CST7	1.91672	7.3718e-05	0.0046014
KIAA0564	-0.867281	7.34704e-05	0.0046014
NCF1	1.89646	7.50073e-05	0.00466545
MYST4	-0.836241	7.61845e-05	0.00472211
KIAA0319	2.49981	7.72673e-05	0.00477254
CRTAC1	-3.38461	7.97373e-05	0.00488611
NMUR1	1.68173	7.99329e-05	0.00488611
SELPLG	1.82384	7.9552e-05	0.00488611
ADORA2A	1.0948	8.21502e-05	0.00500155
HIST1H2BJ	1.86217	8.23857e-05	0.00500155
ARF4	0.559965	8.32987e-05	0.00503971
LILRB2	2.08604	8.44424e-05	0.00505139
LOC374443	0.926059	8.38127e-05	0.00505139
PAK3	3.95455	8.46314e-05	0.00505139
WEE1	-0.978649	8.4458e-05	0.00505139
CPLX2	-3.52717	8.57817e-05	0.00510286
IGSF21	2.02268	8.72149e-05	0.00517076
HGF	2.28164	8.77276e-05	0.00518382
LAIR1	1.79931	8.80963e-05	0.00518831
ITGAE	0.906289	8.86527e-05	0.0052038
CD209	2.33738	8.91639e-05	0.00521653
MDM4	-0.744012	8.9599e-05	0.00522474
SNX14	-0.607103	9.04731e-05	0.00525841
HLA-DRB1	1.92557	9.09644e-05	0.00526969
CD52	1.77462	9.20802e-05	0.00531696
SEMA4G	-1.67746	9.41408e-05	0.00541829
PLCG2	-1.34915	9.68384e-05	0.0055376
SLC35A2	0.743836	9.6604e-05	0.0055376
HCST	1.9017	9.72758e-05	0.00554472
STK19	0.54979	9.79702e-05	0.0055664
NPAS2	-1.38154	0.000101611	0.0057548
NEFL	-3.86597	0.000102081	0.00576301
GFPT1	0.708203	0.000104305	0.00586987
MMP11	2.25406	0.000106667	0.00598381
CXCL10	2.50004	0.00010725	0.00599757
FLJ42875	2.60011	0.000107838	0.00601145
SSH3	-1.34899	0.000108718	0.00604153
CLEC12A	2.00667	0.00011164	0.00612707
JMJD7-PLA2G4B	-1.0839	0.000111402	0.00612707
MORN3	2.03078	0.000111142	0.00612707
PSMB9	1.77891	0.000111417	0.00612707
KIAA1841	0.933575	0.000112179	0.00613767
SLC25A27	-1.66548	0.000113802	0.00620731
CD177	3.06923	0.000114893	0.0062476
SCN4B	-1.74215	0.000115538	0.00626341
NEIL1	-1.36604	0.000116477	0.00629509
WBSCR17	2.47836	0.000117162	0.00631284
CCDC123	0.600286	0.000118697	0.00637619
PLEKHF1	1.45687	0.000121848	0.00652569
BATF3	1.51003	0.000125257	0.00666798
HLA-DPA1	1.8738	0.000125218	0.00666798
SDK2	-2.20254	0.000126938	0.00673722
IL28RA	-1.23112	0.000128929	0.00682244
NT5DC1	-0.674006	0.000129967	0.00683656
RCSD1	1.51175	0.000129615	0.00683656
MYO1F	1.46929	0.000133279	0.00696945
RIPK2	0.77424	0.00013314	0.00696945
MOGAT2	-3.30321	0.000135409	0.00706001
TMEM14A	-0.537108	0.000135911	0.00706538
IRF1	1.26185	0.000137313	0.00711737
LGR5	-2.86657	0.000138029	0.00713367
VSIG1	-2.11805	0.000139632	0.00719551
HOXA1	-1.40783	0.000141548	0.0072731
DISP2	-1.85838	0.000142488	0.00730026
TMEFF2	4.8113	0.000144158	0.0073645
LOC647859	-2.1633	0.000145671	0.00742044
CCL13	2.3229	0.000148478	0.00749878
FAM166B	1.94826	0.000148151	0.00749878
IGFBP2	-2.12892	0.00014829	0.00749878
KLK11	-3.23892	0.000149412	0.00752449
CKS1B	1.10724	0.000155178	0.00777836
PPP1R14D	2.819	0.00015533	0.00777836
EIF2S2	0.568416	0.000156668	0.00782325
GPR1	2.56504	0.000158549	0.00789491
WDR27	-1.05074	0.000159616	0.0079258
SCAMP5	-1.53866	0.000161676	0.00800568
AP2S1	0.834119	0.00016291	0.00802611
SDS	1.81323	0.000162994	0.00802611
CHKB-CPT1B	-1.06864	0.000165756	0.00813952
CDX1	2.37005	0.000167194	0.00816488
MAD2L2	0.759061	0.000166991	0.00816488
ALG13	-0.576418	0.000170568	0.00822297
CLDN14	2.41167	0.000171324	0.00822297
LOC148709	1.82313	0.000170321	0.00822297
NSUN6	-1.03937	0.000169431	0.00822297
RNF44	-0.718589	0.000169087	0.00822297
TAGAP	1.52702	0.000170727	0.00822297
TMPRSS11D	-3.92292	0.000171631	0.00822297
ASPN	1.97459	0.000175377	0.00837979
DACT2	-2.71106	0.000179093	0.00853435
CHI3L2	2.37323	0.000180017	0.00855541
BCAM	-1.45778	0.000180941	0.0085763
DOK2	1.83121	0.000181734	0.00859095
LPIN3	-1.01132	0.000183671	0.00863836
RTN1	1.88872	0.000183712	0.00863836
C3AR1	1.87517	0.000185341	0.00869188
C11orf35	-1.25609	0.000186718	0.0087038
CSNK1A1	-0.49558	0.000186489	0.0087038
LGALS7B	-3.89192	0.000187068	0.0087038
SLC6A10P	-1.72574	0.000187772	0.00871372
SYCE2	1.44337	0.00018895	0.00874547
EXOC7	-0.502069	0.000190902	0.00881282
MRPL33	0.544303	0.000193372	0.0088806
RLTPR	1.6869	0.000193164	0.0088806
KIAA1257	2.01066	0.000195641	0.00896156
ANKHD1-EIF4EBP3	-0.772597	0.000198874	0.00906284
DAB2	1.27718	0.000198406	0.00906284
KIR2DS4	3.77378	0.000202512	0.00920496
ADRA2C	-2.05427	0.000206136	0.00927284
AGAP5	-0.90085	0.000206432	0.00927284
DIRAS2	3.23032	0.000206621	0.00927284
RHEBL1	1.4399	0.000205057	0.00927284
TM7SF4	2.56661	0.000204777	0.00927284
TNFSF12-TNFSF13	1.79535	0.000208266	0.00932305
ATPBD4	-0.743289	0.000212224	0.00945251
TMEM154	-1.17074	0.000212009	0.00945251
CYP2W1	-3.07574	0.00021489	0.00954727
FOXH1	-2.01056	0.000216244	0.00958342
PLLP	-2.03884	0.000223759	0.00989169
