# Supplementary material for: APOBEC-mediated mutagenesis is a favorable predictor of prognosis and immunotherapy for bladder cancer patients: evidence from pan-cancer analysis and multiple databases
Source: Theranostics. 2022 May 16;12(9):4181–99. doi: 10.7150/thno.73235 (PMC9169361; doi:10.7150/thno.73235)
Supplement: Supplementary file 4 — Supplementary table 3. [file thnov12p4181s4.xlsx]

## Sheet: Sheet1
Lambda (log)	0.022 (-3.8167)
LILRP2	-0.201866
APOL6	-0.139053
NPAS2	-0.132604
NSUN6	-0.118854
TUBGCP6	-0.108927
GPR25	-0.0998064
GALM	-0.0868874
MAP4K1	-0.071291
CACNA1I	-0.0530161
CLK1	-0.0333236
KLRC1	-0.031987
CYP4F2	-0.0286699
CRTAC1	-0.0214639
FAM166B	-0.00735436
RIPK2	-0.00624309
PHGR1	-0.00368171
TMPRSS11D	0.0126975
HGF	0.02898
SCN4B	0.0326438
BAALC	0.0407664
NEFL	0.0433929
