# Supplementary material for: APOBEC-mediated mutagenesis is a favorable predictor of prognosis and immunotherapy for bladder cancer patients: evidence from pan-cancer analysis and multiple databases
Source: Theranostics. 2022 May 16;12(9):4181–99. doi: 10.7150/thno.73235 (PMC9169361; doi:10.7150/thno.73235)
Supplement: Supplementary file 5 — Supplementary table 4. [file thnov12p4181s5.xlsx]

## Sheet: TCGA
sampleID	AMrs	Time.mon	CSS
TCGA-ZF-A9R7-01	-8.95732	22.1667	0
TCGA-DK-A6B6-01	-8.72409	37.1667	0
TCGA-4Z-AA7W-01	-8.28626	28	0
TCGA-GV-A3QK-01	-8.28619	27.7333	0
TCGA-G2-AA3B-01	-8.23042	66.9333	0
TCGA-ZF-A9R4-01	-8.14287	30.7	0
TCGA-DK-A2I4-01	-8.10685	144.767	0
TCGA-E7-A4IJ-01	-8.08787	22.4667	1
TCGA-2F-A9KO-01	-8.05638	24.4667	1
TCGA-UY-A9PA-01	-8.04326	35.7333	0
TCGA-XF-A8HD-01	-8.04014	98.8	0
TCGA-E7-A7XN-01	-7.94108	14.2667	0
TCGA-CF-A47V-01	-7.8925	12.6333	0
TCGA-E7-A8O7-01	-7.88901	15.5333	0
TCGA-E7-A7PW-01	-7.88516	13.8667	0
TCGA-CF-A9FF-01	-7.83016	12.0333	0
TCGA-GD-A76B-01	-7.81841	7.46667	0
TCGA-FD-A5BS-01	-7.79381	54.6333	0
TCGA-FD-A3NA-01	-7.77302	61.5	0
TCGA-E7-A97P-01	-7.752	14.5667	0
TCGA-SY-A9G5-01	-7.72246	39.5333	0
TCGA-GV-A6ZA-01	-7.71006	23.0333	0
TCGA-DK-AA6P-01	-7.70758	15.2333	0
TCGA-E7-A85H-01	-7.66794	13.1333	0
TCGA-S5-A6DX-01	-7.66584	1.86667	1
TCGA-ZF-AA51-01	-7.66071	57.1333	0
TCGA-DK-A1A6-01	-7.65516	67.3333	0
TCGA-FD-A43P-01	-7.64021	27.7333	0
TCGA-CF-A47Y-01	-7.62673	12.4333	0
TCGA-4Z-AA81-01	-7.61663	42.3333	0
TCGA-UY-A9PH-01	-7.61019	52.0333	0
TCGA-XF-A9SI-01	-7.60922	80.7667	0
TCGA-BT-A20W-01	-7.59977	8.46667	0
TCGA-LT-A8JT-01	-7.59623	21.3667	0
TCGA-4Z-AA7Q-01	-7.56045	17	0
TCGA-CF-A47S-01	-7.55371	11.1	0
TCGA-DK-AA77-01	-7.54692	20.6	0
TCGA-CF-A7I0-01	-7.53083	12.2667	0
TCGA-ZF-A9R0-01	-7.52709	22.6667	1
TCGA-K4-A54R-01	-7.50797	28.0667	0
TCGA-GU-A762-01	-7.502	7.73333	1
TCGA-KQ-A41O-01	-7.49181	51.2667	0
TCGA-E7-A3X6-01	-7.48762	30.1333	1
TCGA-G2-A2EF-01	-7.48688	62.8	0
TCGA-G2-AA3F-01	-7.47639	29.7667	0
TCGA-E7-A678-01	-7.47472	26.6	0
TCGA-XF-A9SM-01	-7.47206	34.9333	0
TCGA-CF-A5U8-01	-7.45913	13.3	0
TCGA-CF-A27C-01	-7.45665	14.1667	0
TCGA-BT-A42E-01	-7.45424	36.9333	0
TCGA-E7-A97Q-01	-7.44318	8.2	1
TCGA-DK-A3IK-01	-7.43535	4.86667	0
TCGA-GU-A763-01	-7.42947	33.2333	0
TCGA-E7-A5KF-01	-7.42811	0.666667	0
TCGA-LT-A5Z6-01	-7.4191	15.8	0
TCGA-CF-A8HX-01	-7.4095	11.5	0
TCGA-E7-A519-01	-7.40052	16.9333	0
TCGA-KQ-A41R-01	-7.39705	45	0
TCGA-ZF-A9RL-01	-7.39455	90.1	0
TCGA-E7-A7DU-01	-7.38646	0.933333	0
TCGA-GV-A3JW-01	-7.38219	21.6333	0
TCGA-FD-A3B6-01	-7.37273	33.5	0
TCGA-XF-AAMQ-01	-7.37006	72.5667	0
TCGA-CF-A9FH-01	-7.35671	0.000333333	0
TCGA-ZF-A9RM-01	-7.3563	48.5	0
TCGA-E7-A541-01	-7.34971	25.9333	0
TCGA-4Z-AA89-01	-7.34809	34.3	0
TCGA-UY-A78O-01	-7.33577	77.0667	0
TCGA-CU-A3YL-01	-7.33576	30.2	0
TCGA-S5-AA26-01	-7.32926	16.7667	0
TCGA-GC-A6I3-01	-7.31679	14.1	0
TCGA-4Z-AA86-01	-7.31621	10.3667	1
TCGA-GV-A3JV-01	-7.31375	14.4667	1
TCGA-G2-A3IE-01	-7.31362	20.4	1
TCGA-XF-AAMG-01	-7.30993	112.133	0
TCGA-FD-A43S-01	-7.30376	15.1667	0
TCGA-4Z-AA83-01	-7.30023	67.4667	0
TCGA-ZF-AA58-01	-7.29372	54.9667	0
TCGA-XF-A9T0-01	-7.28848	26.6333	0
TCGA-ZF-A9R5-01	-7.28803	36.3333	0
TCGA-4Z-AA7S-01	-7.27797	35.4667	0
TCGA-XF-AAML-01	-7.27115	7.73333	0
TCGA-XF-A8HI-01	-7.2662	18.1333	1
TCGA-CF-A3MF-01	-7.24967	12.7667	0
TCGA-DK-A3IV-01	-7.2458	9.8	1
TCGA-G2-A2EC-01	-7.23258	23.2	1
TCGA-4Z-AA87-01	-7.22869	48.4667	0
TCGA-E5-A2PC-01	-7.21995	44.2	0
TCGA-UY-A9PB-01	-7.21046	29.9667	0
TCGA-XF-AAN2-01	-7.20393	62.3	0
TCGA-GV-A3QH-01	-7.19635	8.6	0
TCGA-G2-A3VY-01	-7.18571	17.8667	0
TCGA-CF-A47W-01	-7.18277	12.2667	0
TCGA-FD-A62N-01	-7.18261	2.73333	0
TCGA-GD-A3OP-01	-7.16541	2.13333	0
TCGA-FD-A3B8-01	-7.15973	12.8	0
TCGA-UY-A9PF-01	-7.15639	3.9	0
TCGA-CF-A9FM-01	-7.15255	13.2667	0
TCGA-K4-A83P-01	-7.14635	16.5	0
TCGA-E7-A4XJ-01	-7.14272	2.26667	0
TCGA-ZF-A9R3-01	-7.14077	31.6333	1
TCGA-DK-A3IU-01	-7.12758	23.5333	1
TCGA-KQ-A41N-01	-7.12455	53.4667	0
TCGA-DK-A1AA-01	-7.12275	19.2667	0
TCGA-GC-A6I1-01	-7.11774	9.06667	0
TCGA-DK-A3WW-01	-7.11709	21.1	0
TCGA-4Z-AA80-01	-7.09606	0.633333	0
TCGA-BT-A2LB-01	-7.09018	16.4	0
TCGA-ZF-AA53-01	-7.09017	58.7	0
TCGA-DK-A6AV-01	-7.0776	65.0667	0
TCGA-DK-A1AC-01	-7.07467	132.7	0
TCGA-2F-A9KR-01	-7.07337	106.1	1
TCGA-GC-A3RB-01	-7.06903	19.4	0
TCGA-GV-A3JX-01	-7.06713	19.3667	0
TCGA-DK-AA74-01	-7.06479	56.9333	0
TCGA-DK-A6AW-01	-7.06178	54.0333	0
TCGA-UY-A8OD-01	-7.06111	114.4	0
TCGA-GU-AATP-01	-7.05723	33.4333	0
TCGA-E7-A6ME-01	-7.05624	24.3667	0
TCGA-E7-A677-01	-7.04705	27.3333	0
TCGA-K4-A3WS-01	-7.04554	25.3667	0
TCGA-XF-A8HE-01	-7.03819	127.233	0
TCGA-DK-AA6Q-01	-7.03646	13.7667	1
TCGA-DK-A3X1-01	-7.03588	66.9667	0
TCGA-4Z-AA7N-01	-7.03058	45.5667	0
TCGA-4Z-AA7R-01	-7.02656	17.4	1
TCGA-DK-A6B0-01	-7.02169	77.6667	0
TCGA-GV-A3QF-01	-7.02088	20.5667	0
TCGA-E7-A3Y1-01	-7.0165	5.43333	0
TCGA-E7-A8O8-01	-7.01276	0.433333	0
TCGA-GU-A767-01	-7.00869	4.8	1
TCGA-DK-A2I1-01	-7.00169	18.2	0
TCGA-K4-A5RI-11	-6.99852	11.8667	1
TCGA-CU-A0YR-01	-6.99595	15.3333	1
TCGA-4Z-AA7O-01	-6.99085	17.0667	0
TCGA-CF-A3MI-01	-6.98663	12.3333	0
TCGA-DK-A1AG-01	-6.98655	15.8333	0
TCGA-K4-A54R-11	-6.98008	28.0667	0
TCGA-DK-A1A7-01	-6.97886	18.6667	0
TCGA-XF-AAN5-01	-6.97218	76.4333	0
TCGA-GU-A764-01	-6.96578	20.3333	0
TCGA-K4-A3WV-11	-6.96576	21.5333	0
TCGA-DK-A3IS-01	-6.96461	50.9667	0
TCGA-FD-A6TA-01	-6.96383	63.7333	0
TCGA-ZF-AA4V-01	-6.96154	60.2	0
TCGA-CF-A1HR-01	-6.95852	12.9667	0
TCGA-G2-AA3D-01	-6.95347	71.3	0
TCGA-GV-A3JZ-01	-6.95301	20.1	0
TCGA-FJ-A3Z9-01	-6.95298	12.8333	0
TCGA-GC-A3RD-01	-6.94917	14.2667	0
TCGA-KQ-A41Q-01	-6.94783	47.6333	0
TCGA-GC-A6I3-11	-6.94757	14.1	0
TCGA-H4-A2HO-01	-6.94632	1.53333	0
TCGA-E5-A4U1-01	-6.94525	39.3667	0
TCGA-GU-A766-01	-6.94062	16	0
TCGA-MV-A51V-01	-6.93888	13.6667	0
TCGA-FD-A6TD-01	-6.93861	12.8667	0
TCGA-DK-A6B5-01	-6.93744	51.4	0
TCGA-FJ-A3ZF-01	-6.9331	17.4667	0
TCGA-XF-AAN1-01	-6.93288	31.3667	1
TCGA-H4-A2HQ-01	-6.92738	19.6667	0
TCGA-K4-A6FZ-01	-6.91583	1.83333	0
TCGA-XF-A8HH-01	-6.90694	1.9	1
TCGA-DK-A3WX-01	-6.90691	10.7	1
TCGA-ZF-A9RF-01	-6.90662	64.9667	0
TCGA-E7-A6MD-01	-6.90386	4.3	0
TCGA-2F-A9KQ-01	-6.89803	96.2	0
TCGA-UY-A9PE-01	-6.89645	6.3	0
TCGA-BT-A20Q-01	-6.89417	19.7667	1
TCGA-DK-AA6U-01	-6.89367	19.2667	0
TCGA-K4-AAQO-01	-6.88731	11.9667	0
TCGA-CU-A5W6-01	-6.88647	1.86667	0
TCGA-ZF-AA4X-01	-6.87947	68.1333	0
TCGA-XF-A9SH-01	-6.87456	65.7	1
TCGA-GD-A3OQ-11	-6.8678	3.16667	0
TCGA-K4-A5RJ-01	-6.86602	17.9667	0
TCGA-GC-A3WC-11	-6.85986	18	0
TCGA-GV-A40G-01	-6.85747	19.3333	0
TCGA-XF-A9SY-01	-6.85	21.3333	0
TCGA-5N-A9KM-01	-6.8486	17.6667	1
TCGA-XF-A9T5-01	-6.84839	67.5667	0
TCGA-ZF-A9R9-01	-6.84457	28.8	1
TCGA-DK-A3WY-01	-6.84207	165.567	0
TCGA-GD-A3OP-11	-6.83631	2.13333	0
TCGA-GC-A3BM-11	-6.82964	21.7	1
TCGA-XF-AAMZ-01	-6.81166	44.9333	1
TCGA-G2-A2EK-01	-6.80966	16.1667	0
TCGA-CU-A3QU-01	-6.80629	5.26667	0
TCGA-KQ-A41P-01	-6.80432	36.4667	0
TCGA-GD-A2C5-01	-6.80386	27.0667	0
TCGA-BT-A42F-01	-6.79946	28.8	0
TCGA-BT-A3PJ-01	-6.79534	26.3	0
TCGA-HQ-A2OE-01	-6.79512	39.1333	0
TCGA-FD-A6TG-01	-6.78983	3.1	0
TCGA-DK-A1AD-01	-6.78624	114	0
TCGA-FD-A6TK-01	-6.785	11	0
TCGA-GU-A42P-01	-6.78339	11.0667	0
TCGA-FD-A43U-01	-6.78296	21.2	0
TCGA-XF-A9SK-01	-6.78229	16.2	1
TCGA-DK-AA6T-01	-6.77346	19.0667	0
TCGA-BT-A20O-01	-6.76892	12.3333	1
TCGA-FD-A3B7-01	-6.76046	4.06667	1
TCGA-FD-A3SQ-01	-6.7579	47.4333	1
TCGA-FD-A5C1-01	-6.75764	59.7333	0
TCGA-XF-AAN0-01	-6.74946	57.2667	1
TCGA-CF-A3MH-01	-6.74415	13.2667	0
TCGA-BT-A42C-01	-6.74309	29.1	0
TCGA-CF-A9FL-01	-6.74118	18.8333	1
TCGA-FD-A43X-01	-6.73313	3.66667	0
TCGA-G2-A2EO-01	-6.72447	60.1333	0
TCGA-E7-A6MF-01	-6.72174	25	0
TCGA-BT-A2LA-11	-6.71655	17.4	0
TCGA-FD-A3SP-01	-6.70084	26.1	0
TCGA-BT-A20U-11	-6.69861	15.1667	0
TCGA-FD-A6TB-01	-6.69604	19.0667	0
TCGA-GD-A2C5-11	-6.69481	27.0667	0
TCGA-FD-A62O-01	-6.69333	7.2	0
TCGA-CF-A47X-01	-6.69194	12.8	0
TCGA-XF-A9SJ-01	-6.69074	3.26667	1
TCGA-DK-AA6L-01	-6.68703	38.7667	1
TCGA-FD-A5BT-01	-6.67763	10.9333	0
TCGA-E7-A7DV-01	-6.67274	1.23333	0
TCGA-FD-A5BR-01	-6.67168	27.1	0
TCGA-GD-A6C6-01	-6.66915	2.23333	0
TCGA-K4-A4AC-01	-6.66799	9.26667	1
TCGA-GC-A3WC-01	-6.66635	18	0
TCGA-XF-A8HG-01	-6.65288	15.5667	1
TCGA-2F-A9KP-01	-6.65172	12.1333	1
TCGA-XF-A9SL-01	-6.64544	67.3333	0
TCGA-GC-A3I6-01	-6.63543	21	1
TCGA-K4-A3WU-01	-6.63435	3.5	0
TCGA-DK-A6B2-01	-6.63296	15.9	0
TCGA-UY-A78N-01	-6.63032	88.0333	1
TCGA-DK-A3IN-01	-6.62297	8.33333	0
TCGA-ZF-AA4U-01	-6.62248	8.73333	1
TCGA-GC-A3BM-01	-6.62154	21.7	1
TCGA-FD-A3SJ-01	-6.6173	24.6333	1
TCGA-BL-A0C8-01	-6.60204	40.6333	0
TCGA-DK-AA6S-01	-6.60139	168.333	0
TCGA-GV-A40E-01	-6.59958	8.7	1
TCGA-XF-AAMJ-01	-6.59917	55.6667	0
TCGA-LC-A66R-01	-6.59818	15.5333	0
TCGA-DK-AA75-01	-6.58827	11.3333	1
TCGA-XF-AAMR-01	-6.58484	93	0
TCGA-ZF-AA5P-01	-6.58023	12.4	0
TCGA-UY-A8OB-01	-6.57896	70.3	0
TCGA-XF-A8HF-01	-6.57545	98.4667	0
TCGA-ZF-AA5H-01	-6.57252	29.9	0
TCGA-FD-A3B3-01	-6.57018	32.4667	0
TCGA-FD-A43N-01	-6.57014	23.3	0
TCGA-CF-A47T-01	-6.56972	12.8333	1
TCGA-FD-A6TI-01	-6.56575	9.8	0
TCGA-FD-A5BV-01	-6.55979	5.43333	1
TCGA-C4-A0F6-01	-6.55947	23.3333	0
TCGA-DK-AA76-01	-6.55754	12.2	0
TCGA-DK-AA6M-01	-6.5501	52.7333	0
TCGA-XF-A9SV-01	-6.54105	12.9333	1
TCGA-ZF-AA56-01	-6.53721	8.63333	1
TCGA-4Z-AA7Y-01	-6.53691	50.7333	0
TCGA-GU-AATO-01	-6.53067	10.8	1
TCGA-DK-AA71-01	-6.5276	13.8333	0
TCGA-DK-A1AF-01	-6.52322	17.8667	0
TCGA-FD-A62P-01	-6.52211	6.36667	1
TCGA-BT-A2LB-11	-6.51706	16.4	0
TCGA-XF-A9T3-01	-6.51484	2.26667	0
TCGA-UY-A78P-01	-6.51286	79.3333	0
TCGA-DK-AA6X-01	-6.50611	15.5667	0
TCGA-DK-A3IL-01	-6.4955	13.7667	0
TCGA-DK-A6B1-01	-6.49252	68.3	0
TCGA-FT-A61P-01	-6.48945	11.2333	0
TCGA-5N-A9KI-01	-6.46096	2.53333	0
TCGA-BT-A20J-01	-6.4583	19.3	1
TCGA-CU-A0YO-01	-6.44895	4.96667	1
TCGA-YC-A8S6-01	-6.44491	9.76667	0
TCGA-HQ-A2OF-01	-6.4314	64.9	0
TCGA-GV-A3QI-01	-6.43132	37	0
TCGA-FD-A6TE-01	-6.42684	12.5333	0
TCGA-ZF-A9RC-01	-6.41761	95.6	0
TCGA-BT-A20T-01	-6.41427	15.1	1
TCGA-CF-A5UA-01	-6.39003	12.1667	0
TCGA-UY-A9PD-01	-6.38474	18.0667	0
TCGA-GC-A3YS-01	-6.3765	25.2667	0
TCGA-R3-A69X-01	-6.36865	14.4333	0
TCGA-XF-AAN4-01	-6.36572	27.4333	0
TCGA-YC-A89H-01	-6.34264	19.1	0
TCGA-FJ-A3ZE-01	-6.3352	10.8	1
TCGA-4Z-AA84-01	-6.33506	15.3333	0
TCGA-BT-A20W-11	-6.32065	8.46667	0
TCGA-2F-A9KT-01	-6.3166	110.467	0
TCGA-XF-AAMX-01	-6.31254	6.86667	0
TCGA-DK-A1A5-01	-6.31195	2.16667	0
TCGA-ZF-AA4R-01	-6.30226	34.5333	1
TCGA-G2-A2EJ-01	-6.29388	48.6667	0
TCGA-K4-A6MB-01	-6.29016	15.6333	0
TCGA-FD-A5BU-01	-6.28685	19.6	0
TCGA-FJ-A3Z7-01	-6.28439	31.5	0
TCGA-HQ-A5NE-01	-6.28436	12.3333	1
TCGA-ZF-AA4T-01	-6.27676	19.9667	1
TCGA-ZF-A9R1-01	-6.27337	25.7667	0
TCGA-ZF-A9R2-01	-6.27019	21.4	0
TCGA-GC-A3RC-01	-6.26609	16.1333	0
TCGA-G2-A2ES-01	-6.24691	33.4667	1
TCGA-XF-AAMY-01	-6.24219	100.367	0
TCGA-K4-A5RH-01	-6.23743	9.2	0
TCGA-XF-AAN3-01	-6.23277	87.5	0
TCGA-CF-A3MG-01	-6.23241	12.3	0
TCGA-FD-A3N6-01	-6.23047	28.3667	0
TCGA-ZF-A9RN-01	-6.22784	20.5	1
TCGA-XF-A9SX-01	-6.22108	23.9667	1
TCGA-DK-A3IT-01	-6.21584	21.6	0
TCGA-K4-A5RI-01	-6.20966	11.8667	1
TCGA-DK-A1A3-01	-6.20807	22.1667	1
TCGA-DK-AA6R-01	-6.20742	168.033	0
TCGA-KQ-A41S-01	-6.19394	1.16667	0
TCGA-GC-A4ZW-01	-6.19344	0.5	0
TCGA-XF-A9SU-01	-6.18844	6.06667	1
TCGA-CU-A3KJ-01	-6.1841	18.7333	0
TCGA-FD-A3SN-01	-6.18335	29.5667	0
TCGA-HQ-A5ND-01	-6.17617	9.13333	1
TCGA-E7-A5KE-01	-6.17021	0.566667	0
TCGA-YF-AA3L-01	-6.16973	12.1333	0
TCGA-CU-A72E-01	-6.16578	13.7667	1
TCGA-GU-A42R-01	-6.16007	19.2333	1
TCGA-FD-A6TC-01	-6.154	6.23333	0
TCGA-SY-A9G0-01	-6.14434	33.6	0
TCGA-XF-AAME-01	-6.12368	94.2667	1
TCGA-BT-A0YX-01	-6.11953	13.3333	1
TCGA-FD-A3SL-01	-6.11889	23.7333	1
TCGA-FD-A5BZ-01	-6.11677	27.8333	1
TCGA-XF-A8HB-01	-6.1147	45.6667	0
TCGA-CF-A8HY-01	-6.11167	11.5	0
TCGA-GD-A3OS-01	-6.10636	21.2667	0
TCGA-DK-A2I6-01	-6.10357	88.5333	0
TCGA-GC-A3OO-01	-6.0774	16.0333	0
TCGA-FD-A5C0-01	-6.05421	18.3333	1
TCGA-XF-AAMW-01	-6.04309	8.43333	1
TCGA-XF-AAMT-01	-6.02591	3	1
TCGA-K4-A3WV-01	-6.00701	21.5333	0
TCGA-CU-A0YR-11	-6.00689	15.3333	1
TCGA-DK-A2I2-01	-6.00656	7.9	1
TCGA-BT-A20N-01	-5.99429	26.5	1
TCGA-UY-A78M-01	-5.99236	23	1
TCGA-FD-A6TH-01	-5.98879	4.36667	1
TCGA-FD-A3SO-01	-5.96619	5.6	1
TCGA-K4-A4AB-01	-5.95998	2.8	0
TCGA-FD-A3SR-01	-5.95491	20.0667	1
TCGA-FD-A5BY-01	-5.95187	8.36667	0
TCGA-FT-A3EE-01	-5.94963	3.3	0
TCGA-XF-A9SP-01	-5.94857	15.1333	1
TCGA-UY-A78L-01	-5.92995	37.5667	0
TCGA-4Z-AA7M-01	-5.92289	16.5	0
TCGA-GD-A3OQ-01	-5.92243	3.16667	0
TCGA-DK-AA6W-01	-5.9171	13.8333	1
TCGA-GU-AATQ-01	-5.91432	7.1	1
TCGA-FD-A62S-01	-5.91229	13.5333	1
TCGA-ZF-AA4W-01	-5.91031	61	0
TCGA-PQ-A6FI-01	-5.89108	12.4	0
TCGA-FD-A3SS-01	-5.88814	13.0333	1
TCGA-G2-AA3C-01	-5.87311	7.03333	1
TCGA-FD-A6TF-01	-5.87114	2.3	0
TCGA-FJ-A871-01	-5.8705	9.06667	1
TCGA-ZF-A9RE-01	-5.86867	3.53333	1
TCGA-BL-A3JM-01	-5.86485	6.83333	1
TCGA-BT-A3PK-01	-5.86241	10.1	1
TCGA-BT-A20U-01	-5.83892	15.1667	0
TCGA-YF-AA3M-01	-5.83517	13.8333	0
TCGA-FD-A3SM-01	-5.83036	18.2333	1
TCGA-DK-A3X2-01	-5.82954	18.2333	1
TCGA-BL-A13J-01	-5.82081	2.7	1
TCGA-FD-A3B4-01	-5.78671	17	1
TCGA-XF-A9T6-01	-5.76892	2.13333	0
TCGA-XF-A9T4-01	-5.75312	16.5	1
TCGA-BL-A13I-01	-5.7509	7.43333	1
TCGA-4Z-AA82-01	-5.72921	51.8667	1
TCGA-DK-A2HX-01	-5.71832	47.3333	0
TCGA-CF-A1HS-01	-5.70594	12.7333	0
TCGA-XF-A9SW-01	-5.70245	12.0667	1
TCGA-FD-A3N5-01	-5.69908	22.8333	1
TCGA-BT-A2LD-01	-5.69173	20.7667	1
TCGA-BT-A3PH-01	-5.57837	4.73333	1
TCGA-FD-A5BX-01	-5.56523	5.76667	1
TCGA-BL-A5ZZ-01	-5.54035	12.5667	0
TCGA-DK-A1AE-01	-5.53923	16.3667	0
TCGA-ZF-AA5N-01	-5.51554	5.6	1
TCGA-DK-A3IQ-01	-5.51167	17.9667	1
TCGA-XF-A9SZ-01	-5.49551	28.6333	1
TCGA-2F-A9KW-01	-5.48334	8.46667	1
TCGA-BT-A20X-01	-5.47122	8.36667	1
TCGA-FD-A43Y-01	-5.46926	15.8	0
TCGA-GU-A42Q-01	-5.4625	11.4667	0
TCGA-YC-A9TC-01	-5.44729	0.666667	1
TCGA-BL-A13J-11	-5.3631	2.7	1
TCGA-XF-AAN7-01	-5.2869	18.8333	1
TCGA-FD-A3B5-01	-5.2804	9.06667	1
TCGA-BT-A20Q-11	-5.26515	19.7667	1
TCGA-BT-A20N-11	-5.26079	26.5	1
TCGA-G2-A2EL-01	-5.25439	27.3	1
TCGA-E5-A4TZ-01	-5.23836	15.5667	1
TCGA-BT-A2LA-01	-5.21368	17.4	0
TCGA-BT-A0S7-01	-5.17938	6.66667	1
TCGA-XF-AAMH-01	-5.14772	11.4667	1
TCGA-G2-A3IB-01	-5.12069	7.33333	1
TCGA-PQ-A6FN-01	-5.11261	16.9	0
TCGA-UY-A8OC-01	-5.0942	3.06667	1
TCGA-C4-A0F1-01	-4.91673	2.96667	0
TCGA-C4-A0F7-01	-4.91496	2.06667	1
TCGA-ZF-AA4N-01	-4.87007	2.93333	1
TCGA-DK-A3IM-01	-4.78782	8.26667	1
TCGA-C4-A0EZ-01	-4.69032	9.1	1
TCGA-C4-A0F0-01	-4.12116	1.96667	0

## Sheet: GSE13507
sampleID	AMrs	Time.mon	CSS
GSM340738	-9.22217	15.43	0
GSM340668	-9.18069	75.13	0
GSM340741	-9.12076	28.47	0
GSM340635	-9.08653	106.6	0
GSM340667	-9.06156	75.7	0
GSM340631	-9.03609	120.17	0
GSM340630	-9.01001	66.3	1
GSM340626	-9.00664	120.6	0
GSM340748	-8.9712	20.83	0
GSM340617	-8.96488	130.6	0
GSM340640	-8.94866	50.3	0
GSM340753	-8.93256	21.23	0
GSM340638	-8.93201	67.03	1
GSM340718	-8.92015	36.83	0
GSM340739	-8.91786	29.37	0
GSM340622	-8.90895	124.53	0
GSM340710	-8.90488	31.53	0
GSM340623	-8.8937	3.13	1
GSM340685	-8.88863	59.87	0
GSM340652	-8.884	65.93	0
GSM340730	-8.88245	32.87	0
GSM340689	-8.88221	58.43	0
GSM340707	-8.87664	43.5	0
GSM340747	-8.87119	6.87	0
GSM340659	-8.86876	70.93	0
GSM340735	-8.86089	30.7	0
GSM340688	-8.85299	46.17	0
GSM340683	-8.85164	59.6	0
GSM340621	-8.8464	127.63	0
GSM340716	-8.84099	31.97	0
GSM340715	-8.83253	38.97	0
GSM340651	-8.83114	134.97	0
GSM340719	-8.82868	36.57	0
GSM340762	-8.82676	10.67	1
GSM340632	-8.82543	120.6	0
GSM340643	-8.82509	95.3	0
GSM340627	-8.82078	22.67	0
GSM340637	-8.8186	98	0
GSM340639	-8.80513	99.73	0
GSM340692	-8.80215	36.3	0
GSM340625	-8.80058	3.23	0
GSM340758	-8.79403	15.47	1
GSM340756	-8.79306	19	0
GSM340712	-8.77912	6.5	1
GSM340644	-8.77791	80.43	0
GSM340613	-8.7777	12.57	1
GSM340765	-8.77549	11.8	0
GSM340717	-8.76891	37.3	0
GSM340749	-8.76776	21.63	0
GSM340657	-8.76752	83.63	0
GSM340744	-8.7669	13.93	0
GSM340686	-8.76547	59	0
GSM340743	-8.76259	23.57	0
GSM340703	-8.76126	47.5	0
GSM340754	-8.73924	20.47	0
GSM340736	-8.7339	30.1	0
GSM340691	-8.72936	57.63	0
GSM340608	-8.72451	26.9	0
GSM340624	-8.7224	65.93	0
GSM340661	-8.7218	80.2	0
GSM340690	-8.7217	58.07	0
GSM340615	-8.70607	125.03	0
GSM340666	-8.70277	75.33	0
GSM340767	-8.70107	10.03	0
GSM340648	-8.69213	90.73	0
GSM340641	-8.68784	98.23	0
GSM340676	-8.68185	67.07	0
GSM340649	-8.68009	90.47	0
GSM340726	-8.67966	33.7	0
GSM340616	-8.67879	125.27	0
GSM340633	-8.6755	14.57	1
GSM340708	-8.67335	44.1	0
GSM340607	-8.66861	136.37	0
GSM340697	-8.66623	17.87	0
GSM340609	-8.66228	87.07	0
GSM340764	-8.6616	15.37	0
GSM340740	-8.66054	17.67	0
GSM340680	-8.6585	61.33	0
GSM340629	-8.651	50.43	0
GSM340619	-8.64846	129.67	0
GSM340752	-8.64203	21.23	0
GSM340713	-8.63937	41.07	0
GSM340612	-8.63265	129.93	0
GSM340722	-8.63098	23.53	0
GSM340614	-8.62735	128.97	0
GSM340733	-8.62349	17.13	0
GSM340702	-8.61791	4.5	1
GSM340737	-8.61334	29.73	0
GSM340642	-8.61065	106.03	0
GSM340636	-8.61061	121.2	0
GSM340658	-8.60864	83.63	0
GSM340654	-8.59494	10.27	1
GSM340682	-8.5865	60.2	0
GSM340650	-8.58555	86.07	0
GSM340727	-8.58443	11.07	1
GSM340694	-8.58072	55.5	0
GSM340705	-8.57763	45.6	0
GSM340610	-8.57467	15.3	0
GSM340655	-8.56923	85.43	0
GSM340605	-8.56697	18.17	0
GSM340664	-8.56683	70.73	0
GSM340645	-8.55803	35.7	0
GSM340734	-8.54629	23.57	0
GSM340768	-8.52484	6.73	0
GSM340681	-8.51035	60.9	0
GSM340679	-8.51013	62	0
GSM340763	-8.50654	18.13	0
GSM340647	-8.50143	92.83	0
GSM340646	-8.49957	51.77	0
GSM340755	-8.49889	20.4	0
GSM340695	-8.49247	52.97	0
GSM340669	-8.48774	75.13	0
GSM340656	-8.48763	3.17	0
GSM340663	-8.48226	78.73	0
GSM340745	-8.47529	2.13	1
GSM340723	-8.47123	15.1	1
GSM340684	-8.47116	10.4	1
GSM340620	-8.4681	16.67	1
GSM340732	-8.46542	7.1	1
GSM340634	-8.45398	115.83	0
GSM340766	-8.44371	10.87	0
GSM340711	-8.4205	41.8	0
GSM340724	-8.41619	34.87	0
GSM340671	-8.41398	16.23	0
GSM340760	-8.41206	13.27	1
GSM340699	-8.40802	17.63	1
GSM340611	-8.40686	18.53	1
GSM340618	-8.40013	1.03	1
GSM340698	-8.39017	28.53	0
GSM340700	-8.36558	15.4	1
GSM340729	-8.35655	33.07	0
GSM340653	-8.33931	25.83	1
GSM340721	-8.33805	3.93	1
GSM340675	-8.30011	25.03	0
GSM340665	-8.29122	8.7	1
GSM340670	-8.28958	74.17	0
GSM340750	-8.26935	21.4	0
GSM340714	-8.2563	39.77	0
GSM340769	-8.24495	5.3	0
GSM340757	-8.2412	79.3	0
GSM340662	-8.23799	78.83	0
GSM340678	-8.22931	11.97	1
GSM340693	-8.20914	56.47	0
GSM340672	-8.20838	15.1	1
GSM340751	-8.19431	57.87	0
GSM340696	-8.19016	11.5	1
GSM340759	-8.18702	26.43	1
GSM340761	-8.17636	6.4	1
GSM340687	-8.1528	58.73	0
GSM340677	-8.14878	65.23	0
GSM340706	-8.12993	45.13	0
GSM340674	-8.12575	69.43	0
GSM340673	-8.11548	11.23	1
GSM340725	-8.07456	34.23	0
GSM340728	-8.06334	5.77	1
GSM340720	-8.02906	28.1	0
GSM340746	-8.00674	22.27	0
GSM340709	-8.00438	5.93	0
GSM340660	-7.99635	81.63	0
GSM340628	-7.98662	120.5	0
GSM340701	-7.95838	48.43	0
GSM340731	-7.94659	9.23	0
GSM340704	-7.94078	5.23	1
GSM340742	-7.76741	23.9	0
GSM340606	-7.52761	136.97	0

## Sheet: GSE32894
sampleID	AMrs	Time.mon	CSS
UC_0367	-7.4918	64.4055	0
UC_0374	-7.46117	50.6959	0
UC_0010	-7.26298	55.0356	0
UC_0611	-7.23011	1.61096	0
UC_0576	-7.21156	39.9123	0
UC_0106	-7.15209	73.874	0
UC_0555	-7.11392	42.1151	0
UC_0279	-7.10432	69.5014	0
UC_0295	-7.08789	43.1014	0
UC_0519	-7.07156	56.2192	0
UC_0210	-7.06723	72.5589	0
UC_0612	-7.03608	31.3315	0
UC_0626	-7.03265	26.4658	0
UC_0299	-7.02162	74.3342	0
UC_0499	-7.01636	2.76164	0
UC_0100	-7.01573	85.4137	0
UC_0398	-7.00647	63.8795	0
UC_0344	-6.98457	49.4466	0
UC_0578	-6.98302	40.5699	0
UC_0008	-6.96733	104.384	0
UC_0561	-6.95447	43.4301	0
UC_0395	-6.94541	65.326	0
UC_0209	-6.93198	35.9671	0
UC_0093	-6.9224	26.5315	1
UC_0240	-6.92017	39.5836	0
UC_0405	-6.91728	63.9781	0
UC_0006	-6.89221	15.3863	0
UC_0302	-6.87602	74.0712	0
UC_0125	-6.87489	21.1068	0
UC_0613	-6.87164	30.3781	0
UC_0327	-6.85463	14.6959	0
UC_0375	-6.85213	36.3288	0
UC_0575	-6.85104	32.3178	0
UC_0393	-6.84957	61.0521	0
UC_0696	-6.84743	25.4466	0
UC_0369	-6.84026	54.411	0
UC_0548	-6.82758	45.2712	0
UC_0719	-6.82634	16.7342	0
UC_0574	-6.82552	26.137	0
UC_0495	-6.81914	47.211	0
UC_0625	-6.81901	29.4904	0
UC_0301	-6.8124	36.6247	0
UC_0720	-6.80407	19.463	0
UC_0565	-6.79869	44.0548	0
UC_0726	-6.78532	16.2411	0
UC_0166	-6.76999	88.1425	0
UC_0706	-6.76351	23.8027	0
UC_0037	-6.76291	66.9041	0
UC_0584	-6.76096	25.3151	0
UC_0001	-6.75779	110.301	0
UC_0207	-6.7375	76.6685	0
UC_0619	-6.73563	16.7671	0
UC_0545	-6.72649	32.9096	0
UC_0776	-6.72533	6.67397	0
UC_0145	-6.72446	84.9205	0
UC_0468	-6.72166	49.874	0
UC_0780	-6.71739	6.7726	0
UC_0215	-6.71292	50.5973	0
UC_0260	-6.70836	78.6411	0
UC_0025	-6.70241	66.2466	0
UC_0321	-6.69617	20.6137	1
UC_0752	-6.68831	8.58082	0
UC_0033	-6.68361	74.0384	0
UC_0049	-6.68198	98.3671	0
UC_0620	-6.68183	30.8055	0
UC_0692	-6.67528	26.663	0
UC_0542	-6.65978	37.0521	0
UC_0337	-6.65732	0.624658	0
UC_0782	-6.64133	19.4959	0
UC_0115	-6.63835	44.5151	0
UC_0783	-6.62908	30.1479	0
UC_0718	-6.62753	19.8904	0
UC_0414	-6.62708	61.7096	0
UC_0723	-6.62173	17.6877	0
UC_0775	-6.61744	5.58904	0
UC_0743	-6.61139	17.2603	0
UC_0069	-6.61108	97.7096	0
UC_0622	-6.60202	26.3014	0
UC_0700	-6.59584	23.8027	0
UC_0112	-6.59326	88.6027	0
UC_0461	-6.59221	39.1233	0
UC_0554	-6.57957	47.0795	0
UC_0592	-6.56883	32.8767	0
UC_0132	-6.56775	69.5014	0
UC_0715	-6.56497	13.6438	0
UC_0421	-6.55862	62.5315	0
UC_0200	-6.55608	13.1178	0
UC_0546	-6.53343	47.6384	0
UC_0778	-6.53287	10.9479	1
UC_0290	-6.52254	74.5644	0
UC_0536	-6.51434	41.4575	0
UC_0577	-6.51148	38.2027	0
UC_0397	-6.51118	24.1973	1
UC_0429	-6.51107	20.2849	0
UC_0445	-6.51053	59.6055	0
UC_0238	-6.50962	10.0932	0
UC_0601	-6.50602	11.8685	0
UC_0563	-6.50507	41.2603	0
UC_0257	-6.4978	71.8027	0
UC_0386	-6.49525	13.7096	0
UC_0328	-6.49093	33.6	0
UC_0598	-6.4882	24.7562	0
UC_0336	-6.4787	14.0055	0
UC_0624	-6.47044	29.9178	0
UC_0017	-6.46505	12.8219	0
UC_0491	-6.46369	54.3452	0
UC_0557	-6.46138	27.0247	0
UC_0067	-6.45959	66.7068	0
UC_0089	-6.4578	35.737	0
UC_0152	-6.4577	27.3534	0
UC_0159	-6.4504	37.874	0
UC_0506	-6.4486	55.0356	0
UC_0697	-6.44514	21.5671	0
UC_0721	-6.43327	17.6877	0
UC_0487	-6.43306	21.1726	0
UC_0580	-6.43185	34.7178	0
UC_0710	-6.43005	20.4164	0
UC_0781	-6.42035	16.3726	0
UC_0267	-6.41454	49.1507	0
UC_0070	-6.40729	68.4493	0
UC_0114	-6.4019	72.1973	0
UC_0333	-6.39643	0.2	0
UC_0750	-6.39612	13.2822	0
UC_0724	-6.38861	17.7534	0
UC_0573	-6.38465	40.8329	0
UC_0456	-6.36635	3.22192	0
UC_0494	-6.36452	50.8603	0
UC_0493	-6.36179	57.6	0
UC_0284	-6.35927	69.6658	0
UC_0628	-6.35762	28.0438	0
UC_0185	-6.34465	79.3973	0
UC_0537	-6.34356	15.7151	0
UC_0525	-6.34111	49.6767	0
UC_0606	-6.33597	33.3699	0
UC_0095	-6.32812	29.4904	1
UC_0075	-6.32807	81.9288	1
UC_0703	-6.31748	23.7041	0
UC_0248	-6.31277	45.337	0
UC_0614	-6.30686	7.26575	0
UC_0712	-6.29765	20.5479	0
UC_0042	-6.29615	62.9918	0
UC_0018	-6.28618	6.57534	0
UC_0024	-6.28073	103.792	0
UC_0007	-6.27266	36.36	1
UC_0528	-6.26977	53.7205	0
UC_0009	-6.26791	63.9123	0
UC_0086	-6.26295	78.4438	0
UC_0615	-6.25267	9.83014	1
UC_0760	-6.24923	6.57534	0
UC_0368	-6.24382	58.0274	0
UC_0394	-6.24175	6.37808	1
UC_0745	-6.23231	12.9534	0
UC_0415	-6.22802	28.5699	0
UC_0616	-6.20424	33.337	0
UC_0593	-6.204	34.0603	0
UC_0713	-6.19638	13.4137	1
UC_0766	-6.19162	9.1726	0
UC_0530	-6.19107	46.7507	0
UC_0214	-6.18622	6.18082	1
UC_0607	-6.18169	27.3863	0
UC_0274	-6.18012	71.0795	0
UC_0046	-6.17796	17.9178	1
UC_0753	-6.17596	11.737	0
UC_0595	-6.17137	33.6986	0
UC_0610	-6.15769	34.0603	0
UC_0588	-6.15051	31.5288	0
UC_0138	-6.14884	54.3452	0
UC_0080	-6.1409	98.0712	0
UC_0162	-6.13444	54.3123	0
UC_0544	-6.12589	37.7753	0
UC_0043	-6.124	19.7589	0
UC_0779	-6.12029	17.063	0
UC_0335	-6.11609	17.6877	1
UC_0558	-6.09924	44.7452	0
UC_0211	-6.09112	12.4274	0
UC_0354	-6.08173	56.5479	0
UC_0376	-6.08	53.8192	0
UC_0176	-6.07767	82.8493	0
UC_0707	-6.0738	15.0904	1
UC_0701	-6.07223	21.0082	0
UC_0170	-6.06731	85.2164	0
UC_0101	-6.06214	28.1096	0
UC_0343	-6.058	30.8384	0
UC_0023	-6.03574	75.9781	0
UC_0034	-6.0291	25.5781	0
UC_0287	-6.01893	67.9233	0
UC_0583	-6.01126	35.3753	0
UC_0349	-6.00163	57.5671	0
UC_0122	-5.99531	82.7178	0
UC_0770	-5.99277	9.76438	0
UC_0283	-5.98738	55.6932	0
UC_0312	-5.98695	70.7178	0
UC_0605	-5.97117	18.2466	1
UC_0765	-5.96998	9.96164	0
UC_0521	-5.94963	6.47671	1
UC_0361	-5.9487	64.6356	0
UC_0342	-5.94571	63.0247	0
UC_0591	-5.9366	21.6986	0
UC_0339	-5.92924	6.87123	1
UC_0066	-5.92763	27.8137	0
UC_0230	-5.9184	67.9233	0
UC_0769	-5.89952	0.5	0
UC_0329	-5.86252	69.9288	0
UC_0516	-5.82537	3.68219	1
UC_0600	-5.82395	8.21918	1
UC_0438	-5.81258	56.6795	0
UC_0372	-5.78847	58.0274	0
UC_0208	-5.77076	49.3479	0
UC_0040	-5.76999	1.08493	0
UC_0475	-5.74104	13.4137	1
UC_0224	-5.73797	7.52877	1
UC_0030	-5.73185	96.3945	0
UC_0120	-5.70998	43.0356	0
UC_0218	-5.67175	60.1644	1
UC_0322	-5.66763	29.9836	0
UC_0195	-5.61745	86.4329	0
UC_0203	-5.60733	84.0329	0
UC_0567	-5.53466	15.5836	1
UC_0384	-5.4724	29.1288	0
UC_0447	-5.45542	34.7836	1
UC_0513	-5.44336	51.1233	0
UC_0533	-5.43693	41.063	0
UC_0539	-5.42008	40.7014	0
UC_0016	-5.40657	5.39178	1

## Sheet: GSE48075
sampleID	AMrs	Time.mon	CSS
GSM1167428	-7.3038	65.6	1
GSM1167404	-7.25385	82.4	0
GSM1167436	-7.25292	47.7	0
GSM1167451	-7.11149	27.8	0
GSM1167466	-7.09959	30.4	0
GSM1167462	-7.09377	1.6	1
GSM1167469	-7.08043	39	0
GSM1167400	-7.05826	86.7	0
GSM1167420	-7.04975	64.2	0
GSM1167390	-7.04574	25.3	1
GSM1167454	-7.04468	43.2	0
GSM1167385	-7.01016	16	1
GSM1167414	-6.99911	109.3	0
GSM1167449	-6.98095	36.2	0
GSM1167354	-6.93044	105.9	0
GSM1167401	-6.91418	8	1
GSM1167473	-6.88214	16.9	1
GSM1167424	-6.88042	39.5	0
GSM1167455	-6.87221	140.7	0
GSM1167384	-6.85332	11.8	1
GSM1167380	-6.84367	36.3	1
GSM1167360	-6.84197	10.5	0
GSM1167433	-6.83752	72.4	0
GSM1167410	-6.81813	28.7	0
GSM1167373	-6.81454	47.8	0
GSM1167465	-6.80361	8.7	1
GSM1167376	-6.78559	46.3	1
GSM1167422	-6.76776	57.3	0
GSM1167377	-6.76289	51.5	0
GSM1167396	-6.75763	4.6	1
GSM1167375	-6.72705	42.8	1
GSM1167389	-6.72365	1.7	0
GSM1167381	-6.71476	8	1
GSM1167399	-6.68681	179.2	0
GSM1167339	-6.66355	7.6	1
GSM1167350	-6.65692	23	1
GSM1167439	-6.6543	34.6	1
GSM1167429	-6.63922	37.7	0
GSM1167461	-6.63592	1.5	1
GSM1167416	-6.63378	9	0
GSM1167335	-6.62736	60	0
GSM1167457	-6.62656	44.6	0
GSM1167334	-6.61692	37.2	1
GSM1167419	-6.61142	66.5	0
GSM1167363	-6.61083	14.2	1
GSM1167342	-6.58498	20.4	1
GSM1167437	-6.58277	52.2	0
GSM1167344	-6.57022	68.1	0
GSM1167435	-6.56975	18.2	1
GSM1167378	-6.56264	41.1	0
GSM1167468	-6.55808	61.1	0
GSM1167372	-6.53656	42	0
GSM1167458	-6.5236	38.7	0
GSM1167402	-6.50332	110.2	0
GSM1167441	-6.49001	4.3	1
GSM1167445	-6.48601	6.2	1
GSM1167361	-6.47288	53.1	0
GSM1167391	-6.46889	17.4	1
GSM1167406	-6.45617	4.9	0
GSM1167393	-6.45387	3.4	1
GSM1167453	-6.45386	18.7	1
GSM1167403	-6.4377	61	0
GSM1167443	-6.43711	7.4	0
GSM1167444	-6.41944	71.4	0
GSM1167398	-6.39335	6.5	1
GSM1167383	-6.38568	9.3	1
GSM1167387	-6.37363	5.9	1
GSM1167347	-6.37293	3.4	1
GSM1167379	-6.37144	4.7	1
GSM1167346	-6.35568	7.9	1
GSM1167388	-6.26148	8.1	1
GSM1167434	-6.2345	14.9	1
GSM1167336	-6.23071	2.9	1

## Sheet: E-MTAB-4321
sampleID	AMrs	Time.mon	PFS
U1033	-3.44108	55.7	0
U0057	-3.43083	39	0
U0037	-3.36957	36.2	0
U0074	-3.33078	38	0
U0102	-3.2937	30	0
U0078	-3.21491	42.8	0
U0039	-3.1954	38.7	0
U1435	-3.14803	31.7	0
U0870	-3.13099	48.6	0
U0080	-3.12037	40	0
U0118	-3.12013	41.2	0
U0121	-3.0969	29.9	0
U1206	-3.09381	26.1	0
U0608	-3.07949	41	0
U0095	-3.06863	30.5	0
U0048	-3.05684	38.5	0
U1243	-3.05684	30.3	0
U1346	-3.02173	25.3	0
U0036	-3.01069	33	0
U0867	-3.00451	50.8	0
U0275	-2.99758	65.2	0
U1237	-2.99359	33.8	0
U0612	-2.97323	46.1	0
U0768	-2.96972	48	0
U0007	-2.96441	43.3	0
U0024	-2.96056	43.6	0
U0105	-2.95355	41.7	0
U1182	-2.95191	34.8	0
U1303	-2.93376	26.3	0
U1427	-2.93033	27	0
U0087	-2.92916	40.4	0
U0069	-2.92732	21.9	0
U0092	-2.92364	24.7	0
U0001	-2.92169	32.3	0
U0399	-2.91769	0	0
U0844	-2.91107	41.8	0
U1275	-2.90628	21.5	0
U0083	-2.90595	41.4	0
U0438	-2.90194	53.4	0
U0117	-2.89935	33	0
U0104	-2.88054	13.8	0
U1228	-2.87707	35.7	0
U0641	-2.87508	38.3	0
U0115	-2.8746	42.8	0
U0122	-2.87042	30	0
U0904	-2.86834	33.7	0
U0559	-2.86595	25.4	0
U1349	-2.85999	26.6	0
U0100	-2.85383	28.6	0
U0412	-2.85296	34.5	0
U0915	-2.85092	44.9	0
U1190	-2.84984	23.2	0
U0562	-2.84494	35	0
U1295	-2.84138	23.6	0
U0045	-2.83518	18.6	0
U0427	-2.83241	58.9	0
U1174	-2.83052	36.1	0
U0577	-2.82471	24.6	0
U0696	-2.81908	14.4	1
U0542	-2.81089	43.3	0
U0011	-2.8104	37.1	0
U1265	-2.80635	29.2	0
U0384	-2.8055	32	0
U0977	-2.80465	53	0
U0475	-2.80322	40.7	0
U0666	-2.80272	32.4	0
U0015	-2.80144	23.2	0
U0613	-2.79946	17.3	0
U1267	-2.79778	32.3	0
U1019	-2.79499	27.1	0
U1230	-2.79397	39.8	0
U0494	-2.78694	56.7	0
U1272	-2.78681	31.5	0
U1282	-2.78292	28.3	0
U0018	-2.78154	35.4	0
U0611	-2.77955	38.2	0
U0603	-2.77889	26.9	0
U0999	-2.77815	51.2	0
U1189	-2.77812	38.1	0
U1279	-2.77741	26.1	0
U0535	-2.77537	43.8	0
U0497	-2.77049	60.6	0
U0453	-2.76965	60.3	0
U0028	-2.76676	10.7	0
U1307	-2.76568	21.7	0
U0119	-2.76558	23.9	0
U0380	-2.76449	65.8	0
U0142	-2.76352	46.7	0
U0350	-2.76289	0	0
U0171	-2.75958	40.5	0
U0076	-2.75935	37.2	0
U0605	-2.7539	48.3	0
U0560	-2.75291	41.4	0
U0323	-2.75285	64.9	0
U1345	-2.75199	24.9	0
U0226	-2.74885	30.2	0
U0041	-2.74809	40.7	0
U0094	-2.74787	35.7	0
U1286	-2.74784	27.4	0
U0655	-2.74529	27.2	0
U0072	-2.74494	37.5	0
U1288	-2.7379	25.7	0
U0473	-2.73574	57.9	0
U1264	-2.73423	29.9	0
U1374	-2.73219	26.3	0
U1277	-2.73053	23.7	0
U0120	-2.73031	26.9	0
U0129	-2.73025	29.5	0
U0566	-2.73003	37.2	0
U1082	-2.7267	26.6	0
U0106	-2.72667	36	0
U0519	-2.72615	15.1	0
U0026	-2.7231	35.8	0
U0779	-2.72263	39.9	0
U0400	-2.72254	61.5	0
U0446	-2.7208	63.6	0
U0114	-2.72028	38.2	0
U0328	-2.72015	72.9	0
U0796	-2.71963	0	0
U0261	-2.71749	62.2	0
U0414	-2.71702	57.7	0
U1354	-2.71697	23.4	0
U0182	-2.71687	38.3	0
U0623	-2.71427	26.1	1
U1162	-2.71322	14.8	0
U0541	-2.71254	43.3	0
U1363	-2.71236	23.7	0
U0110	-2.71055	35.7	0
U1301	-2.70521	23.7	0
U0416	-2.70111	62.3	0
U0200	-2.69409	59	0
U1248	-2.69298	41.1	0
U1031	-2.69217	21.6	0
U0580	-2.69062	2	0
U1289	-2.68998	26	0
U0012	-2.68938	36.3	0
U1283	-2.68935	18.6	1
U1270	-2.68839	30.1	0
U0584	-2.68351	38	0
U1478	-2.68307	13	0
U0847	-2.68219	32.2	0
U0664	-2.67844	46.3	0
U1335	-2.67791	24.3	0
U1332	-2.67654	24.3	0
U1403	-2.66616	32.9	0
U0397	-2.66403	61	0
U0998	-2.66298	52.4	0
U0027	-2.66154	32.3	0
U0126	-2.66147	29.4	0
U1148	-2.66064	27.4	0
U0766	-2.65995	24	0
U1266	-2.65691	28.4	0
U0587	-2.65679	23.8	0
U0394	-2.65631	64.5	0
U1194	-2.65473	25.6	0
U0073	-2.65398	39.2	0
U1023	-2.65237	10.4	0
U0426	-2.65231	62.8	0
U1425	-2.65085	27	0
U0214	-2.65067	27.8	0
U0278	-2.65039	69.7	0
U0654	-2.64683	40.1	0
U0317	-2.64454	65.3	0
U1336	-2.64395	24.7	0
U0268	-2.6435	69	0
U0430	-2.64336	58.9	0
U0606	-2.64125	40.4	0
U0010	-2.64115	40.1	0
U0046	-2.64053	34.3	0
U0190	-2.63957	35.7	0
U0657	-2.6367	41.7	0
U1304	-2.63392	26.1	0
U1205	-2.63302	40	0
U1135	-2.63289	16.8	0
U0159	-2.63122	45.5	0
U0607	-2.63112	48.8	0
U0777	-2.62516	40.2	0
U1050	-2.62505	31.7	0
U0013	-2.62445	15.3	1
U0158	-2.62439	43.9	0
U0973	-2.62386	44.2	0
U0256	-2.62289	25	1
U0195	-2.62105	36.7	0
U1064	-2.6204	26.6	0
U1426	-2.61818	10.2	0
U0071	-2.6159	40.9	0
U0053	-2.61463	30.3	0
U0177	-2.61174	12.7	0
U0458	-2.61126	67.8	0
U1061	-2.60987	0	0
U0754	-2.60872	40.2	0
U0290	-2.60792	70.7	0
U0909	-2.60659	64	0
U1005	-2.60516	40.2	0
U1030	-2.60411	31.7	0
U0141	-2.60403	41.4	0
U1337	-2.60383	24.7	0
U1052	-2.60358	26.5	0
U0091	-2.59827	14	1
U0392	-2.59404	56.8	0
U0642	-2.59301	21.9	0
U0918	-2.59145	47.3	0
U1032	-2.59134	54.1	0
U1458	-2.58945	6.5	0
U1046	-2.58938	12.1	0
U0326	-2.58804	6.4	0
U0401	-2.58612	64.4	0
U1280	-2.58542	27.7	0
U0130	-2.58375	30	0
U0550	-2.58196	43.1	0
U1343	-2.58153	26.8	0
U0544	-2.57856	26.7	0
U0032	-2.57825	36.3	0
U0062	-2.57486	13.1	0
U0549	-2.57435	43.1	0
U0224	-2.57402	69.7	0
U1276	-2.5712	30.1	0
U1161	-2.56787	29	0
U0090	-2.56785	35.6	0
U0378	-2.5666	41.9	0
U1177	-2.56388	30	0
U1291	-2.56277	24.2	0
U0330	-2.56209	48.7	0
U1196	-2.56073	28.1	0
U0207	-2.56033	5.6	0
U0332	-2.55901	58.8	0
U0139	-2.55098	0.9	0
U0189	-2.55055	26.3	0
U0907	-2.54989	56.4	0
U1192	-2.54757	8.4	0
U0411	-2.54649	36.4	0
U1150	-2.54586	27.2	0
U0583	-2.545	40.7	0
U1356	-2.5445	15.5	0
U0273	-2.54221	67.2	0
U0772	-2.54095	42.4	0
U0128	-2.53105	32.3	0
U1413	-2.52948	30.5	0
U0140	-2.52927	40.5	0
U0149	-2.52905	42.3	0
U1298	-2.52742	21.8	0
U1431	-2.52664	31.1	0
U0188	-2.52484	33.2	0
U0538	-2.52464	43.5	0
U0385	-2.52305	23.6	0
U0408	-2.52196	6.2	1
U0558	-2.51863	41.9	0
U1308	-2.51781	22.9	0
U1430	-2.51747	39.2	0
U0233	-2.51607	67.5	0
U1314	-2.51202	34.8	0
U0555	-2.51177	19.3	0
U0450	-2.50884	15.8	0
U0134	-2.50842	48.7	0
U0086	-2.50826	40.1	0
U0794	-2.50736	50.5	0
U1338	-2.50622	24.6	0
U1207	-2.50318	32	0
U1292	-2.50064	22.9	0
U0625	-2.50008	40.3	0
U1396	-2.49941	2	1
U1408	-2.49904	14.5	0
U0447	-2.49851	63.4	0
U1006	-2.49727	14.7	0
U0161	-2.49582	41	0
U1235	-2.49476	31.8	0
U1157	-2.49352	31.3	0
U1256	-2.49335	14.3	0
U1293	-2.48864	26.7	0
U1057	-2.4886	38.2	0
U0910	-2.4857	50.8	0
U1341	-2.48248	27.6	0
U1136	-2.48137	22.5	0
U1462	-2.48134	8.4	0
U0264	-2.47917	71	0
U1297	-2.47775	13.8	0
U1412	-2.47698	10.6	0
U1037	-2.47636	12.7	0
U0349	-2.47621	61.4	0
U0442	-2.47598	64.6	0
U0589	-2.47528	30.5	0
U1084	-2.46915	41.9	0
U0038	-2.46529	41.5	0
U0618	-2.45882	38.2	0
U0035	-2.45822	41.6	0
U1025	-2.45458	40.2	0
U1305	-2.45412	27.6	0
U0972	-2.4517	54.9	0
U0986	-2.45036	50.5	0
U1043	-2.44994	28.8	0
U0042	-2.44895	45.2	0
U0855	-2.44802	18.3	0
U0976	-2.44536	48.1	0
U0151	-2.44418	34.8	0
U0476	-2.44373	56.1	0
U0515	-2.44371	0.9	1
U0646	-2.44127	42.8	0
U1089	-2.44038	0	0
U0267	-2.43985	4.2	1
U1100	-2.43891	34.6	0
U0466	-2.43725	38.5	0
U0023	-2.43042	35.8	0
U0137	-2.42958	17.7	1
U1020	-2.42627	31.1	0
U0437	-2.42547	59.1	0
U1330	-2.42262	24.9	0
U0905	-2.42119	25.6	0
U0093	-2.42115	5.2	1
U0952	-2.41915	37.6	0
U1432	-2.41441	28	0
U0516	-2.4137	22.7	0
U1388	-2.41011	36.4	0
U0975	-2.40599	17	0
U0334	-2.40441	69.5	0
U0534	-2.40042	43.7	0
U0903	-2.39847	15.4	0
U1153	-2.39768	32.3	0
U1171	-2.39767	3.2	1
U1165	-2.39622	31	0
U0160	-2.39173	45.1	0
U0077	-2.39045	40.2	0
U0435	-2.38626	57.7	0
U0425	-2.38615	51	0
U0436	-2.38329	67.4	0
U1146	-2.38314	27.9	0
U0434	-2.38282	3.2	1
U0659	-2.37969	14.6	1
U0839	-2.37799	18.2	0
U0913	-2.37761	57.4	0
U0856	-2.37678	36.2	0
U0421	-2.37402	18.2	0
U1415	-2.37317	1.3	1
U0329	-2.37138	63	0
U0670	-2.36832	16.1	0
U1231	-2.36759	28	0
U0089	-2.36685	32.7	0
U1099	-2.366	28.8	0
U1271	-2.36337	24.3	0
U0551	-2.36274	18	0
U0156	-2.36262	41	0
U0147	-2.35807	42.3	0
U0643	-2.3578	44.1	0
U1002	-2.3569	35	0
U0144	-2.35217	46.5	0
U1368	-2.35148	24	0
U0054	-2.3485	12.8	0
U1011	-2.34834	13.6	0
U0600	-2.34562	50	0
U0181	-2.34401	17.7	0
U1179	-2.34214	35.6	0
U1476	-2.34169	13.1	0
U0553	-2.3413	42.1	0
U1317	-2.34056	33.7	0
U0099	-2.33816	23.5	0
U1249	-2.33652	13.5	0
U1233	-2.335	36.9	0
U0337	-2.33338	61	0
U0179	-2.3297	36.8	0
U0283	-2.3286	61.9	0
U0199	-2.32152	73.4	0
U0109	-2.31363	23.8	0
U0348	-2.31157	47.6	0
U0912	-2.31032	42.3	0
U0850	-2.30949	30.1	0
U0993	-2.30671	43.9	1
U0638	-2.29941	38.3	0
U0570	-2.29853	16.6	0
U1240	-2.29834	34.4	0
U0457	-2.29353	63.4	0
U0624	-2.2912	28.8	0
U1103	-2.28929	25.5	0
U0965	-2.28779	55.4	0
U0138	-2.28177	0.9	0
U0585	-2.27925	40.3	0
U1309	-2.27856	28.6	0
U0125	-2.27697	19.6	0
U1311	-2.27423	27.8	0
U1191	-2.27378	0	0
U0322	-2.27296	67.9	0
U0184	-2.27011	37.7	0
U1018	-2.26786	24	0
U1465	-2.26228	1	1
U0514	-2.26215	1.1	1
U0006	-2.26191	37.9	0
U0344	-2.25801	52	0
U0573	-2.25587	40.1	0
U1409	-2.2541	28.2	0
U1026	-2.25202	16.8	0
U0635	-2.24955	32.2	0
U0765	-2.24783	22.7	0
U0219	-2.24449	41	0
U0502	-2.24431	46.9	0
U0059	-2.24222	35.9	0
U0143	-2.23792	15.1	0
U1244	-2.23342	12.9	0
U0060	-2.23103	29.1	0
U1404	-2.22687	26.2	0
U1106	-2.22386	31.8	0
U1284	-2.22212	27.5	0
U1113	-2.21923	21.8	0
U0316	-2.21672	58.3	0
U0928	-2.21635	47.4	0
U0653	-2.20979	1	1
U0439	-2.20926	58.1	0
U0989	-2.20601	12.9	1
U1067	-2.20356	31	0
U0648	-2.19891	44.4	0
U1232	-2.19703	32.5	0
U0454	-2.19701	59	0
U0201	-2.1941	63.5	0
U0153	-2.18981	42.7	0
U0383	-2.18931	22.6	0
U0064	-2.18141	22.6	0
U0455	-2.18013	61.4	0
U1434	-2.16895	34.2	0
U1108	-2.16828	31.9	0
U0832	-2.16612	10.7	0
U0461	-2.163	62.8	0
U0002	-2.16264	46.5	0
U0706	-2.15986	1.8	1
U1055	-2.14798	14.2	0
U0627	-2.14592	1.4	1
U0154	-2.1424	42.9	0
U1464	-2.13134	8.6	0
U0954	-2.12624	56.3	0
U0512	-2.12475	1.3	1
U0183	-2.12065	38.3	0
U0307	-2.11942	59.9	0
U0262	-2.11782	74.9	0
U1105	-2.11712	29.9	0
U0645	-2.11279	3	1
U1188	-2.11244	4.3	0
U1263	-2.10142	30.3	1
U0088	-2.09545	36.1	0
U0598	-2.08129	32.6	0
U0496	-2.07737	35.7	0
U0067	-2.06978	32	0
U0291	-2.06919	35.2	1
U0469	-2.06513	57.9	0
U1212	-2.05327	19	0
U0615	-2.05273	37.5	0
U0631	-2.0474	39.8	0
U0614	-2.04572	46.9	0
U0590	-2.03077	43.2	0
U1480	-2.02985	8.7	1
U0346	-2.01667	62.2	0
U1209	-2.01197	31.4	0
U0433	-2.00075	24.1	0
U0531	-1.98613	46.9	0
U0448	-1.95401	20.2	0
U0709	-1.92182	3.6	1
U0459	-1.80974	59.4	0
U1123	-1.78952	19.1	0
U1242	-1.77843	17.1	0
U0204	-1.75218	60.6	0
U0932	-1.7425	49	0
U0312	-1.66193	9.2	1
U0556	-1.65098	42.1	0
U0431	-1.62965	9.4	1
U1300	-1.61964	27.1	0
